# Supplementary material for: Role of a GntR-Family Response Regulator LbrA in Listeria monocytogenes Biofilm Formation
Source: PLoS One. 2013 Jul 23;8(7):e70448. doi: 10.1371/journal.pone.0070448 (PMC3720924; doi:10.1371/journal.pone.0070448)
Supplement: Table S1 — Transcriptome comparison of L. monocytogenes Scott A and F2365. (XLSX) [file pone.0070448.s002.xlsx]

## Sheet: Sheet1
Locus	GeneN	GeneS	Gene mean	Gene std.dev.	Adj p value	Absolute Gene Mean	Fold Difference
lmo2395	hypothetical protein		-4.34148	0.464705	0.0480925	4.34148	20.2729
lmo1700	hypothetical protein		-4.10782	0.349512	0.0382555	4.10782	17.2416
LMOf6854_2558	phosphate ABC transporter, ATP-binding protein		-3.67493	0.218956	0.0268051	3.67493	12.7721
LMOf2365_2203	major facilitator family transporter		-3.54999	0.104191	0.0132101	3.54999	11.7126
LMOf6854_0588	DNA-binding transcriptional regulator, putative		-3.20958	0.163156	0.0228736	3.20958	9.25081
LMOf2365_1793	amidophosphoribosyltransferase	purF	-3.10687	0.033862	0.00490621	3.10687	8.61509
LMOf2365_0414	GntR family transcriptional regulator		-3.00397	0.220079	0.0329504	3.00397	8.02204
LMOf6854_2932	transcriptional regulator, TetR family		-2.89885	0.155686	0.0241647	2.89885	7.45831
LMOf6854_0624	preprotein translocase, SecA subunit, putative		-2.8682	0.31269	0.0489793	2.8682	7.30152
LMOh7858_0395	long-chain acyl-CoA synthetase, putative		-2.81657	0.23549	0.0375933	2.81657	7.04487
At1g02170	At1g02170		-2.78915	0.158791	0.0256144	2.78915	6.91222
LMOf6854_0647	ABC transporter, ATP-binding/permease protein		-2.71294	0.199575	0.0330856	2.71294	6.55657
LMOf6854_0714	oxidoreductase, short-chain dehydrogenase/reductase family		-2.66838	0.160768	0.0271053	2.66838	6.35715
LMOf6854_0916	conserved hypothetical protein		-2.6617	0.260889	0.0440523	2.6617	6.32778
LMOh7858_pLM80_0010	Type II/IV secretion system protein		-2.65011	0.197718	0.033554	2.65011	6.27716
lmo2696	hypothetical protein		-2.60625	0.0221724	0.00382964	2.60625	6.08917
LMOf2365_1525	ABC transporter, permease protein		-2.60287	0.0239542	0.00414276	2.60287	6.07493
lmo0748	hypothetical protein		-2.56642	0.102704	0.0180098	2.56642	5.92339
LMOf2365_0509	hypothetical protein		-2.5623	0.187466	0.0329056	2.5623	5.90651
lmo2392	hypothetical protein		-2.50708	0.0576335	0.0103475	2.50708	5.68467
LMOf2365_1474	DNA primase	dnaG	-2.47623	0.0461351	0.00838649	2.47623	5.56443
LMOf6854_1515	ribosomal protein L11 methyltransferase	prmA	-2.42422	0.00796913	0.0014798	2.42422	5.3674
LMOh7858_pLM80_0040	adenine methyltransferase, putative		-2.42132	0.248155	0.046055	2.42132	5.35662
LMOf6854_1401	methylenetetrahydrofolate dehydrogenase/methenyltetrahydrofolate cyclohydrolase	folD	-2.33176	0.2162	0.0416789	2.33176	5.03419
LMOf6854_0537	conserved hypothetical protein		-2.315	0.0358284	0.00696664	2.315	4.97605
LMOf6854_1312	signal peptidase I		-2.26536	0.200785	0.0398466	2.26536	4.80774
LMOf2365_1926	aspartate aminotransferase		-2.26524	0.103132	0.0204878	2.26524	4.80733
LMOf6854_2653	gp28		-2.19119	0.216099	0.0443236	2.19119	4.56681
LMOf6854_2550	excinuclease ABC, B subunit	uvrB	-2.18994	0.121044	0.0248689	2.18994	4.56286
lmo2636	hypothetical protein		-2.18893	0.152562	0.0313493	2.18893	4.55967
lmo0320	hypothetical protein		-2.17647	0.114406	0.0236517	2.17647	4.52047
LMOf6854_2748	cobalt transport protein		-2.16584	0.192716	0.0400022	2.16584	4.48728
LMOf2365_0097	hypothetical protein		-2.15074	0.237535	0.0496163	2.15074	4.44055
LMOf6854_1469	glycine betaine/L-proline ABC transporter, glycine betaine/L-proline-binding protein	opuCC	-2.10485	0.169882	0.0362929	2.10485	4.30152
lmo1924	prephenate dehydrogenase	tyrA	-2.10015	0.167741	0.0359165	2.10015	4.28753
LMOh7858_0077	hypothetical protein		-2.05395	0.0784311	0.0171854	2.05395	4.1524
LMOf6854_0213	actin-assembly inducing protein	actA	-2.03479	0.0583715	0.0129118	2.03479	4.09764
LMOf6854_1547	conserved hypothetical protein		-1.97154	0.0407065	0.0092938	1.97154	3.92186
LMOf6854_0125	conserved hypothetical protein		-1.96853	0.176418	0.0402888	1.96853	3.9137
LMOf2365_1720	hypothetical protein		-1.95239	0.0326834	0.00753539	1.95239	3.87014
LMOf2365_1604	hypothetical protein		-1.94815	0.0515545	0.0119113	1.94815	3.8588
At1g04270	At1g04270		-1.94791	0.0251347	0.00580843	1.94791	3.85814
LMOf6854_1391	glycine cleavage system P protein, subunit 2	gcvP2	-1.94149	0.159224	0.0368766	1.94149	3.84103
LMOf2365_1607	U7 family peptidase		-1.91013	0.049264	0.0116087	1.91013	3.75842
LMOf2365_1624	aminopeptidase, putative		-1.87689	0.116899	0.0280193	1.87689	3.67282
lmo2157	hypothetical protein	sepA	-1.86787	0.0685075	0.0165066	1.86787	3.64994
LMOf2365_0199	dimethyladenosine transferase	ksgA	-1.86773	0.140209	0.0337614	1.86773	3.64958
LMOh7858_pLM80_0047	pli0075		-1.86494	0.110503	0.0266577	1.86494	3.64252
LMOf2365_0249	glutamyl-tRNA synthetase	gltX	-1.86463	0.0827687	0.0199754	1.86463	3.64175
At1g05930	At1g05930		-1.80264	0.154023	0.0384164	1.80264	3.48857
LMOf6854_2578	conserved hypothetical protein TIGR00257		-1.80019	0.0190965	0.00477519	1.80019	3.48267
LMOf6854_0939	anti-sigma factor antagonist		-1.79983	0.0377142	0.00943204	1.79983	3.4818
LMOf6854_0146	conserved hypothetical protein		-1.7963	0.0329696	0.00826183	1.7963	3.47328
LMOf6854_0399	peptidase, S51 family		-1.77996	0.159302	0.0402343	1.77996	3.43418
LMOf6854_1669	phosphotransferase enzyme family protein		-1.77758	0.0765904	0.0193899	1.77758	3.42851
LMOf2365_2716	hypothetical protein		-1.76602	0.181935	0.0462935	1.76602	3.40113
At1g01700	At1g01700		-1.76189	0.149349	0.0381126	1.76189	3.39143
LMOf6854_0747	flagellar motor switch domain protein		-1.72677	0.160425	0.0417618	1.72677	3.30986
LMOf6854_0338	Internalin A		-1.72359	0.167546	0.0436901	1.72359	3.30258
lmo1231	hypothetical protein		-1.71895	0.144003	0.0376674	1.71895	3.29197
lmo0208	hypothetical protein		-1.69316	0.176494	0.0468396	1.69316	3.23364
LMOf2365_1467	putative manganese-dependent inorganic pyrophosphatase	ppaC	-1.67988	0.164436	0.0439938	1.67988	3.20401
LMOf2365_0827	carbonic anhydrase	cah	-1.67943	0.0304771	0.00816871	1.67943	3.203
LMOf2365_2135	phosphotransacetylase	eutD	-1.67913	0.0802592	0.0215085	1.67913	3.20235
lmo1996	hypothetical protein		-1.6585	0.0913201	0.024774	1.6585	3.15688
lmo0262	internalin G	inlG	-1.64198	0.0417041	0.0114322	1.64198	3.12093
lmo2016	hypothetical protein	cspB	-1.64081	0.0240024	0.00658486	1.64081	3.1184
LMOf2365_1117	hypothetical protein		-1.6381	0.161325	0.0442616	1.6381	3.11255
LMOf6854_2017	Ferrichrome transport system permease protein fhuG		-1.62476	0.0194327	0.00538393	1.62476	3.08391
lmo1119	hypothetical protein		-1.62275	0.142218	0.0394015	1.62275	3.07961
LMOf6854_2779	alcohol dehydrogenase, zinc-dependent		-1.60168	0.137677	0.0386469	1.60168	3.03497
lmo0271	hypothetical protein		-1.59417	0.0308681	0.00871591	1.59417	3.01921
lmo2821	hypothetical protein		-1.59262	0.142384	0.0401919	1.59262	3.01596
LMOf2365_0559	hypothetical protein		-1.58056	0.0279645	0.00796416	1.58056	2.99085
LMOf2365_2078	50S ribosomal protein L32	rpmF	-1.56821	0.107495	0.0308326	1.56821	2.96537
LMOf6854_1886	DNA-directed RNA polymerase, omega subunit	rpoZ	-1.56607	0.151756	0.0435534	1.56607	2.96097
LMOf2365_2115	hypothetical protein		-1.56525	0.0483463	0.013902	1.56525	2.95928
LMOf2365_0786	hypothetical protein		-1.56368	0.171162	0.0491768	1.56368	2.95607
lmo2694	hypothetical protein		-1.53621	0.0567194	0.0166168	1.53621	2.90032
LMOh7858_0082	hypothetical protein		-1.53045	0.107827	0.0316894	1.53045	2.88877
LMOf2365_2099	chaperonin GroEL	groEL	-1.52522	0.0283262	0.00835981	1.52522	2.87831
LMOf2365_1241	recombination and DNA strand exchange inhibitor protein	mutS-1	-1.51889	0.0631818	0.01872	1.51889	2.86571
lmo2826	hypothetical protein		-1.50836	0.0438611	0.0130882	1.50836	2.84486
LMOf2365_2293	acetyltransferase		-1.50546	0.0116444	0.00348184	1.50546	2.83916
LMOf6854_0451	DNA-binding protein		-1.48695	0.0685164	0.0207353	1.48695	2.80295
LMOf2365_2211	cell wall surface anchor family protein		-1.48509	0.078647	0.0238282	1.48509	2.79935
LMOf2365_1865	dihydroorotase	pyrC	-1.47264	0.0999889	0.0305413	1.47264	2.77529
LMOf2365_2161	CAAX amino terminal protease family protein		-1.46548	0.105073	0.0322484	1.46548	2.76155
LMOf2365_0080	hypothetical protein		-1.45683	0.0150693	0.0046563	1.45683	2.74504
LMOf6854_2826	conserved hypothetical protein		-1.45488	0.0671191	0.0207601	1.45488	2.74135
LMOf6854_2285	conserved hypothetical protein		-1.44363	0.0300686	0.00937542	1.44363	2.72004
LMOh7858_2774	ribosomal protein L17	rplQ	-1.44039	0.128313	0.0400483	1.44039	2.71393
LMOf2365_2384	SufD subfamily cysteine desulfurase		-1.43981	0.104354	0.0325977	1.43981	2.71285
LMOf2365_1080	hypothetical protein		-1.4336	0.00128185	0.00040251	1.4336	2.70119
lmo0865	hypothetical protein		-1.43222	0.118108	0.0370801	1.43222	2.69862
LMOf2365_2621	ascorbate-specific PTS system enzyme IIC	ulaA	-1.42326	0.117718	0.0371903	1.42326	2.6819
lmo0447	hypothetical protein		-1.41965	0.0676162	0.0214323	1.41965	2.67521
LMOf2365_0722	chemotaxis protein MotB	motB	-1.40255	0.0687693	0.0220631	1.40255	2.64369
lmo2094	hypothetical protein		-1.40177	0.00631233	0.00202711	1.40177	2.64225
lmo0254	hypothetical protein		-1.40088	0.125995	0.0404327	1.40088	2.64063
LMOh7858_pLM80_0069	transposon tn1546 resolvase		-1.39261	0.0863764	0.0279031	1.39261	2.62553
LMOf6854_1659	FtsK/SpoIIIE family protein		-1.38904	0.0562014	0.0182086	1.38904	2.61905
LMOf2365_2542	solute-binding family 5 protein		-1.38887	0.0996448	0.0322691	1.38887	2.61873
LMOf2365_1597	DHH subfamily 1 protein		-1.38837	0.141637	0.0458444	1.38837	2.61782
LMOf6854_0614	xanthine/uracil permease family protein		-1.38787	0.0704752	0.022849	1.38787	2.61692
lmo2016	hypothetical protein	cspB	-1.38033	0.0015875	0.000517721	1.38033	2.60328
LMOf2365_2169	PTS system, IIABC component, degenerate, this region contains one or more premature stops and/or frameshifts which are not the result of sequencing error, identified by similarity to SP:P54745		-1.36786	0.0465305	0.0153101	1.36786	2.58087
LMOf6854_2091	YGGT family protein		-1.36442	0.016779	0.00553571	1.36442	2.57472
LMOf2365_2009	ketol-acid reductoisomerase	ilvC	-1.36369	0.0287748	0.00949798	1.36369	2.57342
LMOh7858_3041	ABC transporter, ATP-binding protein		-1.36093	0.133334	0.0440331	1.36093	2.5685
LMOf6854_2686	conserved hypothetical protein		-1.3586	0.065036	0.0215408	1.3586	2.56436
lmo1069	hypothetical protein		-1.3526	0.0106991	0.00356074	1.3526	2.55372
LMOf6854_2861	SH3 domain protein		-1.34914	0.138535	0.0461433	1.34914	2.54759
LMOf6854_2750	prenyltransferase, UbiA family		-1.34343	0.047453	0.0158973	1.34343	2.53754
LMOf6854_2370	conserved hypothetical protein		-1.34335	0.0473323	0.0158578	1.34335	2.5374
LMOf6854_0046	ornithine carbamoyltransferase	argF-1	-1.34332	0.0183839	0.00616041	1.34332	2.53734
LMOf6854_0938	sigma factor B regulator protein		-1.33347	0.094358	0.0318273	1.33347	2.52008
LMOf6854_0778	cell wall surface anchor family protein		-1.3302	0.139116	0.0469933	1.3302	2.51437
lmo0674	hypothetical protein		-1.32872	0.00921676	0.00312253	1.32872	2.51179
LMOf2365_0935	succinate-semialdehyde dehydrogenase	gabD	-1.31811	0.00550741	0.00188087	1.31811	2.4934
LMOf6854_0508	HD domain protein		-1.31616	0.0998593	0.0341215	1.31616	2.49003
LMOf2365_2034	DNA-binding response regulator		-1.31328	0.0427278	0.0146434	1.31328	2.48505
LMOf2365_1752	hypothetical protein		-1.29279	0.0370182	0.0128882	1.29279	2.45001
lmo1998	hypothetical protein		-1.29046	0.100655	0.0350764	1.29046	2.44606
LMOf2365_1990	iron compound ABC transporter, ATP-binding protein		-1.28335	0.0550602	0.0193074	1.28335	2.43404
LMOf2365_2160	neopullulanase	nplT	-1.27053	0.0401185	0.0142119	1.27053	2.41251
lmo1590	bifunctional ornithine acetyltransferase/N-acetylglutamate synthase protein	argJ	-1.26917	0.130196	0.046098	1.26917	2.41023
LMOf6854_2203	ABC transporter, ATP-binding protein		-1.2681	0.076948	0.0272987	1.2681	2.40844
LMOf2365_2568	putative lipoprotein		-1.25779	0.00262617	0.000939893	1.25779	2.3913
lmo0198	hypothetical protein	gcaD	-1.25344	0.0120404	0.0043241	1.25344	2.3841
At1g02150	At1g02150		-1.25184	0.129521	0.0464924	1.25184	2.38145
lmo1437	hypothetical protein		-1.25011	0.0934105	0.0336054	1.25011	2.3786
LMOf2365_2499	UDP-N-acetylglucosamine 1-carboxyvinyltransferase	murA-1	-1.247	0.117106	0.0422124	1.247	2.37347
lmo1729	hypothetical protein		-1.22966	0.0372961	0.0136514	1.22966	2.34511
LMOf2365_0757	fibronectin-binding protein		-1.21895	0.122102	0.0450172	1.21895	2.32777
LMOf6854_2033	pentitol PTS system enzyme II B component		-1.21554	0.113212	0.0418663	1.21554	2.32227
LMOf6854_1776	conserved hypothetical protein		-1.21413	0.118475	0.0438573	1.21413	2.32
lmo2817	hypothetical protein		-1.21014	0.0981372	0.0364661	1.21014	2.31359
LMOf6854_1815	lipoprotein, putative		-1.20957	0.00423787	0.00157718	1.20957	2.31269
lmo2443	hypothetical protein		-1.2074	0.126406	0.0470427	1.2074	2.30921
LMOf2365_0513	hypothetical protein		-1.2049	0.0575848	0.0215058	1.2049	2.30521
LMOf2365_0891	major facilitator family transporter		-1.20115	0.112046	0.0419309	1.20115	2.29923
LMOf6854_2256	oligopeptide ABC transporter, ATP-binding protein		-1.1996	0.0437419	0.0164109	1.1996	2.29675
lmo2319	hypothetical protein		-1.1988	0.0874763	0.0328188	1.1988	2.29549
lmo1669	hypothetical protein		-1.19715	0.100982	0.0379267	1.19715	2.29287
At1g02410	At1g02410		-1.19605	0.117424	0.0441243	1.19605	2.29111
LMOf6854_1699	conserved hypothetical protein		-1.19047	0.0833532	0.0314929	1.19047	2.28228
lmo0001	chromosomal replication initiation protein	dnaA	-1.18995	0.081172	0.0306836	1.18995	2.28145
LMOh7858_pLM80_0071	multidrug resistance protein	ebrB	-1.18042	0.0230581	0.00879273	1.18042	2.26643
LMOf6854_0749	conserved hypothetical protein		-1.17403	0.0101103	0.00387652	1.17403	2.25642
LMOf2365_1980	hypothetical protein		-1.17046	0.122903	0.0471818	1.17046	2.25084
LMOf2365_2117	cell wall surface anchor family protein		-1.16857	0.0497598	0.0191627	1.16857	2.24789
LMOf2365_2435	renal dipeptidase family protein		-1.16847	0.00976601	0.00376236	1.16847	2.24773
lmo1240	hypothetical protein		-1.16066	0.0833832	0.0323121	1.16066	2.2356
LMOf2365_1592	pyruvate kinase		-1.15249	0.008529	0.00333135	1.15249	2.22298
LMOf2365_1399	hypothetical protein		-1.14499	0.0747519	0.0293683	1.14499	2.21144
LMOf2365_2325	transporter, putative		-1.1423	0.106947	0.0420842	1.1423	2.20733
LMOf6854_0493	hypothetical protein		-1.13835	0.0263599	0.0104231	1.13835	2.20129
lmo2695	hypothetical protein		-1.1326	0.0723219	0.0287251	1.1326	2.19254
LMOf6854_0141	holin, putative		-1.1303	0.0889334	0.0353826	1.1303	2.18904
LMOf2365_1447	glycine betaine/L-proline ABC transporter, ATP-binding protein	opuCA	-1.12862	0.0768735	0.0306378	1.12862	2.1865
lmo2404	hypothetical protein		-1.11771	0.0421009	0.0169522	1.11771	2.17002
LMOf2365_2757	hypothetical protein		-1.11555	0.0544059	0.0219458	1.11555	2.16677
lmo1981	hypothetical protein		-1.11244	0.111236	0.0449376	1.11244	2.16212
LMOf6854_0516	conserved hypothetical protein		-1.11093	0.0247053	0.0100099	1.11093	2.15985
LMOf6854_0352	N-acetylmannosamine-6-phosphate epimerase, putative		-1.10859	0.0843333	0.0342117	1.10859	2.15635
LMOf6854_1188	transcriptional regulator PocR, putative		-1.10457	0.0919166	0.0374169	1.10457	2.15034
At1g05410	At1g05410		-1.10441	0.080192	0.0326577	1.10441	2.1501
LMOf2365_2261	hypothetical protein		-1.10368	0.0550539	0.0224455	1.10368	2.14903
LMOh7858_1758	STAS domain protein		-1.10129	0.0649458	0.0265315	1.10129	2.14547
LMOf2365_1179	hypothetical protein		-1.09948	0.0473016	0.0193606	1.09948	2.14278
LMOh7858_0085	hypothetical protein		-1.09917	0.0841539	0.034431	1.09917	2.14232
LMOf2365_0675	sulfatase family protein		-1.09528	0.0252724	0.010386	1.09528	2.13655
LMOh7858_1738	MW1697		-1.08368	0.0990154	0.0410736	1.08368	2.11944
lmo0167	hypothetical protein		-1.08274	0.00164078	0.000682168	1.08274	2.11805
LMOf2365_2253	3'-5' exoribonuclease YhaM		-1.08074	0.0140207	0.00583985	1.08074	2.11512
lmo1375	hypothetical protein		-1.07796	0.0785137	0.0327587	1.07796	2.11104
LMOf2365_0112	hypothetical protein		-1.07614	0.107184	0.044762	1.07614	2.10838
LMOf6854_0579	carboxypeptidase, putative		-1.07527	0.0296305	0.0124032	1.07527	2.10711
LMOf2365_2776	catalase	kaT	-1.07307	0.103536	0.0433666	1.07307	2.10391
LMOf6854_2431	aminotransferase, class I		-1.06897	0.0503478	0.0211943	1.06897	2.09794
LMOf2365_2254	hypothetical protein		-1.0575	0.0320774	0.0136527	1.0575	2.08132
LMOf2365_1551	Holliday junction DNA helicase RuvB	ruvB	-1.05675	0.0908108	0.0386364	1.05675	2.08024
lmo0743	hypothetical protein		-1.04473	0.0015553	0.000670153	1.04473	2.06299
lmo0476	hypothetical protein		-1.04432	0.066624	0.0286991	1.04432	2.06239
LMOf6854_2411	transcriptional regulator, LysR family		-1.04306	0.0508219	0.0219248	1.04306	2.06059
LMOf6854_0060	accessory gene regulator protein C	agrC	-1.03716	0.110756	0.0479804	1.03716	2.05219
LMOf6854_0040	hydrolase, haloacid dehalogenase-like family		-1.03558	0.00400083	0.00173912	1.03558	2.04994
LMOf2365_2221	oligoendopeptidase F	pepF	-1.03076	0.0982612	0.0428482	1.03076	2.0431
LMOh7858_2471	gp34-related protein		-1.0296	0.0274123	0.0119838	1.0296	2.04145
LMOf2365_0737	hypothetical protein		-1.02698	0.0113313	0.00496678	1.02698	2.03776
LMOf6854_1548	conserved hypothetical protein TIGR00250		-1.02606	0.0830605	0.036401	1.02606	2.03645
LMOf6854_1769	aminopeptidase		-1.01471	0.108967	0.0482486	1.01471	2.0205
lmo1494	hypothetical protein		-1.01013	0.0222207	0.00990177	1.01013	2.01409
LMOf2365_1663	STAS domain-containing protein		-1.00777	0.0459847	0.0205338	1.00777	2.01079
LMOf2365_0245	DNA repair protein RadA	radA	-1.00354	0.0483512	0.0216805	1.00354	2.00492
lmo2713	GW repeat-containing protein		-1.00272	0.0220969	0.00991932	1.00272	2.00377
lmo1210	hypothetical protein		-1.00028	0.000876149	0.000394293	1.00028	2.00039
LMOf6854_2650	lincomycin resistance protein LmrB	lmrB-2	-1.00023	0.0920375	0.0413635	1.00023	2.00032
LMOf2365_0223	acetyltransferase		-0.993389	0.000480938	0.000217939	0.993389	1.99086
lmo2811	tRNA modification GTPase TrmE	trmE	-0.989856	0.0557521	0.0253411	0.989856	1.98599
LMOh7858_pLM80_0016	hypothetical protein		-0.987959	0.0960111	0.0436783	0.987959	1.98338
LMOf2365_1997	tellurite resistance protein, putative		-0.987716	0.0234226	0.010674	0.987716	1.98304
LMOf6854_1470	glycine betaine/L-proline ABC transporter, permease protein	opuCB	-0.984282	0.0169349	0.00774476	0.984282	1.97833
LMOf2365_2242	acetyltransferase		-0.983642	0.0500517	0.022896	0.983642	1.97745
LMOf2365_1033	M20/M25/M40 family peptidase		-0.982464	0.0574953	0.0263289	0.982464	1.97584
LMOh7858_0415	conserved hypothetical protein		-0.977686	0.0954112	0.0438608	0.977686	1.9693
lmo1985	acetolactate synthase 3 regulatory subunit	ilvH	-0.976391	0.106306	0.0489151	0.976391	1.96754
LMOh7858_pLM80_0021	hypothetical protein		-0.974185	0.0255408	0.0118007	0.974185	1.96453
LMOf6854_2444	Na+/H+ antiporter component F, putative		-0.970213	0.0374698	0.0173809	0.970213	1.95913
At1g02370	At1g02370		-0.967414	0.0669688	0.0311371	0.967414	1.95533
LMOf2365_2138	hypothetical protein		-0.966234	0.0876224	0.0407665	0.966234	1.95373
lmo0618	hypothetical protein		-0.960888	0.028487	0.0133437	0.960888	1.94651
LMOf6854_1755	acetyltransferase, GNAT family		-0.960699	0.0225564	0.0105683	0.960699	1.94625
lmo1103	hypothetical protein		-0.953449	0.0318396	0.0150299	0.953449	1.9365
LMOh7858_0546	hypothetical protein		-0.946789	0.0952043	0.0451896	0.946789	1.92758
LMOf2365_1388	dihydrolipoamide dehydrogenase		-0.946255	0.0363943	0.0173094	0.946255	1.92686
lmo1343	hypothetical protein		-0.943948	0.0967465	0.0460568	0.943948	1.92379
LMOf2365_1787	hypothetical protein		-0.942096	0.0841266	0.0401446	0.942096	1.92132
lmo0675	hypothetical protein		-0.940967	0.00887786	0.0042471	0.940967	1.91982
LMOf2365_2575	MgtC family protein		-0.932194	0.0216787	0.0104678	0.932194	1.90818
LMOf6854_0878	transcriptional activator, putative		-0.930692	0.0578731	0.0279741	0.930692	1.90619
LMOh7858_2470	gp35		-0.930131	0.00293591	0.0014209	0.930131	1.90545
LMOf2365_0768	cell wall surface anchor family protein		-0.928575	0.0461678	0.0223722	0.928575	1.90339
LMOf2365_2543	hypothetical protein		-0.926737	0.0475714	0.0230974	0.926737	1.90097
LMOf6854_0553	CRISPR-associated negative autoregulator, putative		-0.92156	0.015999	0.00781469	0.92156	1.89416
LMOf6854_0583	PTS system, glucitol/sorbitol-specific, IIA component	srlB	-0.918844	0.0752113	0.0368063	0.918844	1.8906
LMOf6854_1287	conserved hypothetical protein		-0.918829	0.0485389	0.0237694	0.918829	1.89058
LMOf2365_1301	aldose epimerase family protein		-0.917902	0.0724213	0.0354802	0.917902	1.88937
LMOf6854_1098	molybdenum cofactor biosynthesis protein A	moaA	-0.91478	0.0338385	0.0166479	0.91478	1.88528
LMOf6854_2631	membrane protein, putative		-0.914771	0.0663828	0.0326383	0.914771	1.88527
LMOf2365_1620	catabolite control protein A	ccpA	-0.904494	0.0572451	0.0284713	0.904494	1.87189
LMOf6854_1717	conserved hypothetical protein TIGR01212		-0.904246	0.0395409	0.0196783	0.904246	1.87157
LMOf2365_2495	LysM domain-containing protein		-0.904046	0.0271047	0.0134944	0.904046	1.87131
LMOf2365_1926	aspartate aminotransferase		-0.901387	0.0120343	0.00600981	0.901387	1.86786
LMOf2365_0751	flagellar assembly protein H	fliH	-0.898528	0.0656425	0.0328574	0.898528	1.86416
LMOf2365_2630	hypothetical protein		-0.898143	0.0678616	0.0339806	0.898143	1.86367
LMOf6854_1353	SNF2 family domain protein		-0.895466	0.0441669	0.0221941	0.895466	1.86021
LMOf6854_0015	quinol oxidase AA3, subunit II	qoxA	-0.894205	0.0218252	0.0109861	0.894205	1.85859
LMOf2365_0020	hypothetical protein		-0.894073	0.0505739	0.0254499	0.894073	1.85841
lmo1166	hypothetical protein		-0.886874	0.0241294	0.0122461	0.886874	1.84916
LMOf6854_2881	PTS system, cellobiose-specific, IIB component		-0.88367	0.0546538	0.027824	0.88367	1.84506
LMOf2365_1826	cell wall surface anchor family protein, authentic frameshift, this gene contains a frame shift which is not the result of sequencing error, identified by similarity to OMNI:NTL01LI1900		-0.882983	0.0188105	0.00958914	0.882983	1.84418
LMOf6854_2051	threonine dehydratase, biosynthetic	ilvA	-0.880037	0.0362236	0.0185239	0.880037	1.84042
LMOh7858_1808	glutamate-1-semialdehyde-2,1-aminomutase 2	gsaB	-0.879502	0.0426627	0.0218276	0.879502	1.83974
At1g04200	At1g04200		-0.875811	0.000318124	0.000163513	0.875811	1.83504
LMOh7858_2556	conserved hypothetical protein		-0.87558	0.035483	0.0182377	0.87558	1.83475
LMOf6854_1313	GTPase family protein		-0.873604	0.0144367	0.00743874	0.873604	1.83223
LMOf6854_1481	penicillin-binding protein		-0.861227	0.0600719	0.0313738	0.861227	1.81658
LMOh7858_pLM80_0016	hypothetical protein		-0.860295	0.0170663	0.00892951	0.860295	1.81541
LMOf6854_2387	transcriptional regulator, Cro/CI family		-0.860159	0.021194	0.0110906	0.860159	1.81524
LMOf6854_1670	drug resistance transporter, EmrB/QacA subfamily subfamily		-0.856792	0.0269178	0.0141403	0.856792	1.81101
LMOf6854_1088	molybdopterin-guanine dinucleotide biosynthesis protein A	mobA	-0.85193	0.0624981	0.0329943	0.85193	1.80491
LMOf6854_1880	protein kinase, putative		-0.851861	0.00603033	0.00318665	0.851861	1.80483
LMOf6854_2971	ribonuclease P protein component	rnpA	-0.851816	0.00163323	0.000863112	0.851816	1.80477
LMOf6854_0389	acetyltransferase, GNAT family		-0.851085	0.0076019	0.00402076	0.851085	1.80386
LMOf6854_2673	conserved hypothetical protein		-0.850051	0.0793594	0.0419651	0.850051	1.80256
LMOf6854_1720	S-adenosylmethionine synthetase	metK	-0.846218	0.0830876	0.0441289	0.846218	1.79778
lmo0146	hypothetical protein		-0.845707	0.0750694	0.0399061	0.845707	1.79714
LMOf2365_0450	wall-associated protein, putative		-0.842678	0.0369394	0.0197267	0.842678	1.79338
LMOf6854_0319	conserved hypothetical protein		-0.836536	0.0297498	0.0160057	0.836536	1.78576
LMOh7858_pLM80_0029	conserved hypothetical protein		-0.833319	0.0566628	0.0305856	0.833319	1.78178
LMOf6854_2860	major facilitator family transporter		-0.829253	0.050477	0.0273844	0.829253	1.77676
LMOf6854_1570	GTP pyrophosphokinase	relA	-0.828889	0.0863422	0.0468067	0.828889	1.77632
LMOf6854_1968	YitT family protein		-0.828287	0.0502209	0.0272774	0.828287	1.77558
LMOh7858_2174	major capsid protein, putative		-0.813785	0.0729227	0.0402845	0.813785	1.75782
LMOf6854_0806	Ser/Thr protein phosphatase family protein		-0.808687	0.00374395	0.00208407	0.808687	1.75162
LMOf6854_1300	conserved hypothetical protein		-0.807896	0.0177398	0.00988378	0.807896	1.75066
lmo0414	hypothetical protein		-0.803678	0.0632449	0.0353884	0.803678	1.74554
lmo0072	hypothetical protein		-0.801123	0.0235301	0.0132199	0.801123	1.74246
LMOf6854_2156	carbohydrate kinase, PfkB family		-0.799648	0.0251481	0.0141546	0.799648	1.74068
LMOf2365_1951	TPR domain-containing protein		-0.793322	0.0144232	0.00818376	0.793322	1.73306
LMOf2365_1091	techoic acid ABC transporter, efflux permease		-0.781546	0.0273185	0.0157318	0.781546	1.71897
LMOf6854_2191	CAAX amino terminal protease family protein		-0.779356	0.0107919	0.00623322	0.779356	1.71636
LMOf6854_2190	neopullulanase	nplT	-0.77889	0.0864193	0.0498438	0.77889	1.71581
lmo1135	hypothetical protein		-0.77686	0.0590551	0.0341871	0.77686	1.7134
LMOf2365_1509	shikimate 5-dehydrogenase	aroE-2	-0.772685	0.0723494	0.0420886	0.772685	1.70845
LMOf2365_0098	hypothetical protein		-0.766796	0.0480492	0.0281895	0.766796	1.70149
lmo2753	hypothetical protein		-0.765938	0.0540618	0.0317469	0.765938	1.70047
LMOf2365_2175	mannose-6-phosphate isomerase, class I, putative		-0.765387	0.0572759	0.0336551	0.765387	1.69983
LMOf2365_2477	M48 family peptidase		-0.756077	0.018685	0.0111237	0.756077	1.68889
LMOf2365_1868	bifunctional pyrimidine regulatory protein PyrR uracil phosphoribosyltransferase		-0.753943	0.00665368	0.00397268	0.753943	1.6864
LMOf2365_2440	chitin-binding protein/carbohydrate-binding protein		-0.752515	0.0708337	0.0423107	0.752515	1.68473
LMOf6854_0709	conserved hypothetical protein		-0.750094	0.0101981	0.00612006	0.750094	1.6819
lmo0413	hypothetical protein		-0.743683	0.0392844	0.0237682	0.743683	1.67445
lmo2737	hypothetical protein		-0.743001	0.0669588	0.0405132	0.743001	1.67365
LMOf6854_0805	conserved hypothetical protein		-0.742181	0.0637704	0.0386314	0.742181	1.6727
lmo1493	hypothetical protein		-0.741393	0.00741447	0.00450184	0.741393	1.67179
LMOh7858_3093	beta-phosphoglucomutase		-0.737042	0.0259826	0.0158659	0.737042	1.66675
At1g04110	At1g04110		-0.735368	0.0115129	0.00704739	0.735368	1.66482
lmo0151	hypothetical protein		-0.735226	0.0764492	0.0467236	0.735226	1.66466
LMOh7858_2063	conserved hypothetical protein		-0.727841	0.0632257	0.0390551	0.727841	1.65616
lmo1401	hypothetical protein		-0.726415	0.0310776	0.0192528	0.726415	1.65452
LMOf6854_2277	uroporphyrinogen decarboxylase	hemE	-0.726126	0.030375	0.0188253	0.726126	1.65419
LMOf2365_2061	YGGT family protein		-0.72409	0.0341651	0.0212322	0.72409	1.65186
LMOf2365_1207	cobalamin biosynthesis protein CbiG	cbiG	-0.723677	0.0492047	0.0305839	0.723677	1.65139
lmo0888	hypothetical protein		-0.722468	0.0653678	0.0406742	0.722468	1.65
LMOh7858_pLM80_0051	ISLmo2, transposase OrfB		-0.719246	0.027751	0.0173643	0.719246	1.64632
lmo1163	hypothetical protein		-0.710265	0.0477055	0.0302125	0.710265	1.6361
LMOf6854_1454	DNA-binding protein		-0.70996	0.0445133	0.0282057	0.70996	1.63576
LMOf6854_1398	acetyl-CoA carboxylase, biotin carboxylase	accC	-0.706372	0.0170408	0.0108587	0.706372	1.6317
LMOf2365_0373	acetyltransferase		-0.703591	0.0712598	0.0455144	0.703591	1.62855
lmo2794	hypothetical protein		-0.702145	0.0156218	0.0100146	0.702145	1.62692
LMOf6854_1471	glycine betaine/L-proline ABC transporter, ATP-binding protein	opuCA	-0.697329	0.0327898	0.0211595	0.697329	1.6215
LMOf2365_2524	UDP-N-acetylglucosamine 1-carboxyvinyltransferase	murA-2	-0.696792	0.0759709	0.0489836	0.696792	1.6209
LMOh7858_2600	ribonuclease R, putative		-0.695071	0.0444675	0.0287795	0.695071	1.61896
LMOf6854_2016	transcriptional regulator, Fur family		-0.694019	0.0549293	0.0355914	0.694019	1.61778
LMOf2365_1518	hypothetical protein		-0.69282	0.00381484	0.00247867	0.69282	1.61644
LMOf2365_0623	homoserine O-acetyltransferase	metX	-0.690494	0.0542436	0.0353271	0.690494	1.61384
lmo2106	hypothetical protein		-0.68871	0.0265981	0.0173808	0.68871	1.61184
LMOh7858_2414	l-alanoyl-d-glutamate peptidase		-0.686182	0.00941202	0.0061744	0.686182	1.60902
lmo0103	hypothetical protein		-0.685695	0.0750969	0.0492028	0.685695	1.60848
LMOf2365_0800	PTS system, IIAB component, authentic frameshift, this gene contains a frame shift which is not the result of sequencing error, identified by similarity to SP:P08186		-0.684694	0.00446171	0.00293337	0.684694	1.60736
LMOh7858_2764	phage integrase		-0.684076	0.026764	0.0176076	0.684076	1.60667
LMOf6854_1847	transcriptional regulator, MerR family		-0.679615	0.0601085	0.0397624	0.679615	1.60171
At1g03000	At1g03000		-0.675716	0.0272087	0.0181214	0.675716	1.59739
LMOf6854_0802	glyoxalase family protein		-0.672997	0.0594421	0.0397084	0.672997	1.59438
lmo1712	hypothetical protein		-0.670255	0.0227399	0.0152697	0.670255	1.59135
LMOf2365_1810	translation initiation factor IF-3	infC	-0.669836	0.0726871	0.0487533	0.669836	1.59089
LMOf2365_2467	phosphate transport system protein PhoU		-0.668401	0.0694836	0.0467121	0.668401	1.58931
LMOf6854_2192	transcriptional regulator, LacI family		-0.664369	0.0501993	0.0339814	0.664369	1.58487
LMOf6854_0019	quinol oxidase AA3, subunit IV	qoxD	-0.664035	0.00422425	0.00286366	0.664035	1.58451
lmo1812	hypothetical protein		-0.661656	0.0722832	0.0490805	0.661656	1.5819
LMOf6854_0415	conserved hypothetical protein		-0.660336	0.0359691	0.0245084	0.660336	1.58045
LMOf6854_0055	single-strand binding protein	ssb-1	-0.656772	0.0361706	0.0247791	0.656772	1.57655
LMOh7858_pLM80_0081	site-specific recombinase, resolvase family		-0.651656	0.00228824	0.00158069	0.651656	1.57097
LMOf2365_1973	ferredoxin, 4Fe-4S		-0.651395	0.0248778	0.017188	0.651395	1.57069
lmo2308	hypothetical protein		-0.647336	0.0621744	0.0431698	0.647336	1.56627
LMOf6854_2164	hypothetical protein		-0.646272	0.0371062	0.025832	0.646272	1.56512
LMOf2365_1968	cytidylate kinase	cmk	-0.644078	0.0186706	0.0130474	0.644078	1.56274
LMOh7858_0820	conserved hypothetical protein		-0.642441	0.0577549	0.0404145	0.642441	1.56097
LMOf6854_0719	conserved hypothetical protein		-0.63962	0.0115437	0.00812392	0.63962	1.55792
LMOf2365_0627	BioY family protein		-0.637974	0.0230842	0.0162848	0.637974	1.55614
LMOf2365_0641	MarR family transcriptional regulator		-0.637427	0.0604085	0.0425975	0.637427	1.55555
LMOf2365_2464	HD domain-containing protein		-0.636618	0.0579941	0.0409516	0.636618	1.55468
lmo2378	monovalent cation/H+ antiporter subunit A		-0.636152	0.0530698	0.0375101	0.636152	1.55418
LMOf6854_0782	sugar-phosphate isomerases, RpiB/LacA/LacB family subfamily		-0.635243	0.00963983	0.0068309	0.635243	1.5532
LMOf2365_2815	D-isomer specific 2-hydroxyacid dehydrogenase family protein		-0.631652	0.0381066	0.0271409	0.631652	1.54934
lmo2777	hypothetical protein		-0.631022	0.0522335	0.0372198	0.631022	1.54866
LMOf2365_0860	cytochrome c oxidase, subunit IV, putative		-0.630151	0.0193035	0.0137876	0.630151	1.54773
LMOf6854_2642	ABC transporter, ATP-binding protein		-0.628358	0.0621698	0.0444662	0.628358	1.5458
LMOf6854_2452	conserved hypothetical protein		-0.626315	0.0171463	0.0123222	0.626315	1.54362
lmo2527	hypothetical protein		-0.624911	0.0323815	0.0233157	0.624911	1.54212
LMOf6854_2389	protein gp33		-0.622304	0.00319705	0.00231265	0.622304	1.53933
LMOf2365_2368	hypothetical protein		-0.620476	0.0396228	0.028727	0.620476	1.53738
LMOf2365_0280	ABC transporter, ATP-binding/permease protein		-0.617869	0.0169032	0.0123136	0.617869	1.53461
LMOf6854_2493	iron compound ABC transporter, permease protein		-0.616636	0.0414155	0.0302115	0.616636	1.5333
lmo2462	hypothetical protein		-0.614515	5.06184e-05	3.70801e-05	0.614515	1.53104
LMOf2365_1258	phosphoglycerate mutase family protein		-0.607669	0.0564164	0.0417331	0.607669	1.5238
LMOf2365_2053	hypothetical protein		-0.605735	0.0145254	0.0107936	0.605735	1.52175
At1g04150	At1g04150		-0.602094	0.0346377	0.0258827	0.602094	1.51792
LMOf6854_0065	conserved hypothetical protein		-0.60186	0.0188362	0.0140861	0.60186	1.51767
LMOf6854_1362	pseudo	polC	-0.600221	0.0103122	0.00773366	0.600221	1.51595
LMOf2365_1093	N-acetylmuramoyl-L-alanine amidase		-0.597498	0.0378743	0.0285156	0.597498	1.51309
LMOf6854_2710	lipoprotein, putative		-0.597398	0.0101865	0.00767548	0.597398	1.51299
LMOf2365_1746	helicase domain-containing protein		-0.596058	0.0334778	0.02527	0.596058	1.51158
LMOf2365_1874	multidrug efflux protein		-0.59591	0.00830516	0.00627363	0.59591	1.51143
lmo0966	hypothetical protein		-0.589538	0.0503279	0.0383827	0.589538	1.50476
LMOf2365_1061	molybdenum ABC transporter, permease protein	modB	-0.589474	0.0107905	0.00823981	0.589474	1.5047
lmo2701	hypothetical protein		-0.576855	0.019017	0.0148375	0.576855	1.49159
LMOf2365_1488	30S ribosomal protein S21	rpsU	-0.575674	0.0325952	0.0254747	0.575674	1.49037
LMOf2365_2634	30S ribosomal protein S7	rpsG	-0.566364	0.00861351	0.00684594	0.566364	1.48079
LMOf2365_1755	ABC transporter, permease protein		-0.562714	0.0277459	0.0221871	0.562714	1.47704
LMOh7858_0615	phosphoglycerate mutase family protein		-0.55621	0.0301896	0.0244214	0.55621	1.4704
At1g03540	At1g03540		-0.552612	0.0087963	0.00716517	0.552612	1.46674
LMOh7858_pLM80_0005	conserved hypothetical protein		-0.551949	0.0500316	0.040749	0.551949	1.46607
LMOf6854_1800	adenine deaminase	ade	-0.551886	0.0258433	0.021072	0.551886	1.466
LMOf6854_2916	hydrolase, haloacid dehalogenase-like family		-0.550886	0.0422848	0.0345192	0.550886	1.46499
LMOf2365_2119	MATE efflux family protein		-0.548092	0.0256636	0.0210703	0.548092	1.46215
LMOf6854_1317	DNA topoisomerase I	topA	-0.54714	0.0540421	0.0443909	0.54714	1.46119
LMOh7858_0289	conserved hypothetical protein		-0.546699	0.0559733	0.0460088	0.546699	1.46074
LMOf2365_0892	PTS system IIA component domain-containing protein		-0.545461	0.0193513	0.0159669	0.545461	1.45949
lmo1140	hypothetical protein		-0.537988	0.0491388	0.0410596	0.537988	1.45195
lmo1758	NAD-dependent DNA ligase LigA	ligA	-0.529943	0.00451561	0.00383572	0.529943	1.44387
lmo0140	hypothetical protein		-0.528264	0.0390819	0.0332732	0.528264	1.44219
LMOf6854_2688	gp55		-0.525306	0.0483806	0.041401	0.525306	1.43924
LMOf6854_0669	hydrolase, isochorismatase family		-0.523458	0.0491316	0.0421898	0.523458	1.4374
LMOf6854_1571	adenine phosphoribosyltransferase	apt	-0.522849	0.0141604	0.0121902	0.522849	1.43679
LMOf2365_1738	rod shape-determining protein MreB		-0.521471	0.0450187	0.0388141	0.521471	1.43542
LMOf6854_0972	ABC-type drug export system, membrane protein		-0.520861	0.0358926	0.030996	0.520861	1.43481
LMOf2365_0282	internalin D	inlD	-0.514759	0.0252809	0.0220994	0.514759	1.42876
LMOf6854_2358	gp7-related protein		-0.512771	0.0437954	0.0384011	0.512771	1.42679
At1g03920	At1g03920		-0.507124	0.00638377	0.00566653	0.507124	1.42121
LMOf6854_2487	thioredoxin, putative		-0.502995	0.0105606	0.00945058	0.502995	1.41715
LMOf2365_0156	hypothetical protein		-0.501175	0.045782	0.0410646	0.501175	1.41537
lmo1480	30S ribosomal protein S20	rpsT	-0.501171	0.0417925	0.0374951	0.501171	1.41536
At1g03530	At1g03530		-0.500089	0.0348215	0.0313196	0.500089	1.4143
LMOf2365_0039	HAD superfamily hydrolase		-0.496467	0.0257505	0.0233381	0.496467	1.41075
LMOf2365_2151	phosphoglucosamine mutase	glmM	-0.493551	0.0245118	0.0223476	0.493551	1.40791
lmo2631	50S ribosomal protein L4	rplD	-0.490481	0.0173123	0.0158858	0.490481	1.40491
LMOf6854_0401	Iron permease FTR1 family family		-0.485712	0.0114299	0.0105923	0.485712	1.40028
LMOf6854_1179	siroheme synthase subunit, putative		-0.484469	0.00217865	0.00202435	0.484469	1.39907
LMOf6854_2703	site-specific recombinase, phage integrase family, putative		-0.481358	0.0440251	0.0411143	0.481358	1.39606
LMOf6854_1344	LexA repressor	lexA	-0.481242	0.0113951	0.010658	0.481242	1.39594
LMOf2365_1792	phosphoribosylaminoimidazole synthetase	purM	-0.480534	0.0474667	0.0443941	0.480534	1.39526
LMOf6854_1161	hypothetical protein		-0.47708	0.00585934	0.00552856	0.47708	1.39192
LMOh7858_1232	conserved hypothetical protein		-0.476774	0.0474505	0.0447279	0.476774	1.39163
LMOf2365_1031	LysR family transcriptional regulator		-0.475392	0.0480026	0.0453776	0.475392	1.3903
LMOf6854_1994	DNA-binding protein HU	hup	-0.473736	0.0173406	0.0164739	0.473736	1.3887
LMOf6854_0882	ABC transporter, ATP-binding protein		-0.471084	0.0277105	0.0264643	0.471084	1.38615
LMOf6854_2163	glutamine amidotransferase, SNO family		-0.466734	0.0169475	0.016342	0.466734	1.38198
LMOf6854_2911	lipoprotein, putative		-0.464854	0.023251	0.0225066	0.464854	1.38018
LMOf6854_0370	conserved hypothetical protein		-0.464452	0.0301111	0.029164	0.464452	1.37979
LMOf2365_1881	copper-translocating P-type ATPase		-0.463137	0.0336285	0.0326575	0.463137	1.37854
At1g05600	At1g05600		-0.4626	0.0172071	0.0167405	0.4626	1.37802
LMOh7858_2468	transcriptional regulator, putative		-0.462544	0.000816511	0.000794646	0.462544	1.37797
LMOf6854_1588	glycerol kinase	glpK-2	-0.460713	0.035146	0.0343076	0.460713	1.37622
LMOf6854_0603	Phosphoribosyl-AMP cyclohydrolase		-0.459701	0.0424489	0.0415088	0.459701	1.37526
LMOf6854_1189	propanediol utilization protein PduA	pduA	-0.459653	0.0235561	0.0230594	0.459653	1.37521
LMOh7858_pLM80_0057	type III restriction system methylase		-0.453852	0.0395227	0.0391516	0.453852	1.36969
LMOf6854_2561	phosphate ABC transporter, phosphate-binding protein		-0.448771	0.0286469	0.028716	0.448771	1.36488
LMOf6854_2265	beta-ketoacyl-acyl carrier protein synthase II	fabF	-0.446654	0.0449459	0.0452224	0.446654	1.36288
LMOf6854_1832	adenylosuccinate lyase	purB	-0.446208	0.0488464	0.0491808	0.446208	1.36245
LMOf6854_2621	arginyl-tRNA synthetase	argS	-0.445979	0.0469444	0.0472972	0.445979	1.36224
LMOf6854_0374	inorganic pyrophosphatase		-0.445457	0.0482397	0.0486538	0.445457	1.36175
LMOf2365_1438	hypothetical protein		-0.444668	0.00450423	0.00455977	0.444668	1.361
LMOf2365_2847	hypothetical protein		-0.441248	0.0190043	0.0193821	0.441248	1.35778
lmo0319	hypothetical protein		-0.436279	0.011765	0.0121378	0.436279	1.35311
LMOf2365_0918	hypothetical protein		-0.434648	0.0114646	0.0118723	0.434648	1.35158
LMOf6854_0678	glutamyl endopeptidase precursor		-0.433284	0.0179829	0.0186778	0.433284	1.3503
LMOf2365_1391	2-oxoisovalerate dehydrogenase E2 component, dihydrolipamide acetyltransferase		-0.433089	0.00965424	0.0100339	0.433089	1.35012
LMOf2365_1632	hypothetical protein		-0.43018	0.0196761	0.0205828	0.43018	1.3474
LMOf6854_1339	conserved hypothetical protein		-0.429925	0.0186433	0.0195146	0.429925	1.34716
LMOf2365_2576	acetamidase/formamidase family protein		-0.4201	0.0342532	0.0366634	0.4201	1.33802
LMOf2365_0695	carboxymuconolactone decarboxylase family protein		-0.419401	0.0441544	0.0473052	0.419401	1.33737
LMOf6854_1343	acetyltransferase, GNAT family		-0.418679	0.00900008	0.00967603	0.418679	1.3367
lmo0506	hypothetical protein		-0.415774	0.0158145	0.0171182	0.415774	1.33401
LMOh7858_2412	hypothetical protein		-0.414515	0.0096357	0.0104633	0.414515	1.33285
LMOf2365_2398	cell cycle protein FtsW		-0.403855	0.00151724	0.0016912	0.403855	1.32304
lmo2634	hypothetical protein		-0.399994	0.000699954	0.000787735	0.399994	1.3195
lmo2200	hypothetical protein		-0.394992	0.00865169	0.00985925	0.394992	1.31494
lmo0114	hypothetical protein		-0.393033	0.0172957	0.0198031	0.393033	1.31315
LMOf6854_1986	3-dehydroquinate synthase	aroB	-0.38353	0.0418273	0.0489967	0.38353	1.30453
lmo2504	hypothetical protein		-0.380854	0.00727269	0.00859559	0.380854	1.30211
LMOf2365_2007	acetolactate synthase, large subunit, biosynthetic type	ilvB	-0.373831	0.023222	0.0279454	0.373831	1.29579
LMOf6854_2616	glycosyl transferase, group 1 family protein		-0.372446	0.0298133	0.0359955	0.372446	1.29455
lmo2015	hypothetical protein		-0.371684	0.0114222	0.0138316	0.371684	1.29386
LMOf2365_1939	oxidoreductase, FAD-binding		-0.36545	0.00472432	0.00581921	0.36545	1.28828
LMOf6854_0073	cytadherence accessory protein, putative		-0.363982	0.00891222	0.0110212	0.363982	1.28697
LMOf6854_0204	ABC transporter, permease protein		-0.36029	0.0377028	0.0470214	0.36029	1.28368
LMOh7858_pLM80_0031	conserved hypothetical protein		-0.353251	0.0214657	0.0273376	0.353251	1.27744
LMOh7858_0266	conserved hypothetical protein		-0.35165	0.0387395	0.0494917	0.35165	1.27602
At1g02130	At1g02130		-0.348403	0.0381	0.0491297	0.348403	1.27315
At1g06380	At1g06380		-0.343961	0.00813255	0.0106425	0.343961	1.26924
LMOf2365_0979	llm protein		-0.33646	0.00557835	0.00746307	0.33646	1.26265
LMOf2365_0462	hypothetical protein		-0.335457	0.0251359	0.033699	0.335457	1.26178
lmo1644	hypothetical protein		-0.334462	0.0343655	0.046172	0.334462	1.26091
LMOf6854_2732	preprotein translocase, SecY subunit	secY	-0.326734	0.00427247	0.00588624	0.326734	1.25417
LMOf6854_2399	indigoidine synthase A-like protein		-0.326216	0.000336332	0.000464118	0.326216	1.25372
LMOf2365_1694	hypothetical protein		-0.326136	0.0115279	0.0159083	0.326136	1.25365
LMOf6854_2512	ribonuclease R, putative		-0.323017	0.0108222	0.015079	0.323017	1.25094
LMOf6854_2044	acetolactate synthase, large subunit, biosynthetic type	ilvB	-0.322497	0.0221885	0.0309476	0.322497	1.25049
LMOf6854_2482	ABC transporter, ATP-binding protein		-0.318739	0.00557464	0.00787272	0.318739	1.24724
LMOh7858_2731	hypothetical protein		-0.316937	0.00249636	0.00354563	0.316937	1.24568
lmo0740	hypothetical protein		-0.314025	0.0246932	0.0353616	0.314025	1.24317
LMOf2365_1596	DNA polymerase III, alpha subunit	dnaE	-0.312868	0.0235183	0.0338066	0.312868	1.24217
LMOf6854_1763	conserved hypothetical protein		-0.312759	0.00819027	0.011787	0.312759	1.24208
LMOf6854_1960	pantoate--beta-alanine ligase	panC	-0.303774	0.031107	0.0460167	0.303774	1.23437
lmo2317	hypothetical protein		-0.302641	0.02829	0.0420184	0.302641	1.2334
LMOf6854_1122	conserved hypothetical protein		-0.298799	0.00509048	0.00766873	0.298799	1.23012
LMOf6854_1862	cell division ABC transporter, substrate-binding protein FtsY	ftsY	-0.294362	0.00564568	0.00863321	0.294362	1.22634
lmo1714	hypothetical protein		-0.293475	0.0279859	0.0428625	0.293475	1.22559
At1g01760	At1g01760		-0.286483	0.0127402	0.0200123	0.286483	1.21966
LMOh7858_pLM80_0059	conserved hypothetical protein		-0.279385	0.0211486	0.0340431	0.279385	1.21368
lmo1112	hypothetical protein		-0.275047	0.00270532	0.00442763	0.275047	1.21003
LMOf6854_0255	RNA polymerase sigma-30 factor	sigH	-0.270739	0.00356969	0.00593516	0.270739	1.20643
LMOf6854_1249	membrane protein, putative		-0.26916	0.000232946	0.000389591	0.26916	1.20511
LMOf6854_1915	D-alanyl-D-alanine carboxypeptidase family		-0.264925	0.00521135	0.0088545	0.264925	1.20157
LMOf6854_0849	conserved hypothetical protein		-0.263079	0.0249047	0.0425513	0.263079	1.20004
LMOf2365_2700	acetyl-coenzyme A synthetase	acsA	-0.262142	0.00915322	0.015715	0.262142	1.19926
LMOf2365_2582	50S ribosomal protein L36	rpmJ	-0.259469	0.00792936	0.0137547	0.259469	1.19704
lmo1281	hypothetical protein		-0.259136	0.0103602	0.0179924	0.259136	1.19676
LMOf2365_0977	glucosamine-6-phosphate isomerase	nagB	-0.257591	0.0214683	0.0374741	0.257591	1.19548
LMOh7858_0038	membrane protein, putative		-0.254753	0.00388221	0.00685973	0.254753	1.19313
lmo2455	phosphopyruvate hydratase	eno	-0.250049	0.0207146	0.0372496	0.250049	1.18925
LMOf2365_1988	iron compound ABC transporter, permease protein		-0.249333	0.0228814	0.0412534	0.249333	1.18866
LMOh7858_0895	tetracycline resistance protein	tetA	-0.241301	0.00768509	0.0143345	0.241301	1.18206
lmo2097	hypothetical protein		-0.237561	0.0159734	0.0302454	0.237561	1.179
LMOf6854_2360	putative scaffolding protein		-0.237214	0.00741801	0.0140748	0.237214	1.17871
LMOf2365_0234	cysteine synthase A	cysK	-0.237087	0.0198886	0.0377184	0.237087	1.17861
LMOf6854_2235	major facilitator family transporter		-0.229057	0.0213677	0.0419325	0.229057	1.17207
LMOf2365_0747	flagellar basal body rod protein FlgC	flgC	-0.226123	0.00137629	0.00273986	0.226123	1.16969
LMOf6854_0190	sugar ABC transporter, sugar-binding protein		-0.222918	0.00700544	0.0141444	0.222918	1.16709
LMOf2365_1901	phosphoglucomutase/phosphomannomutase family protein		-0.222692	0.0130473	0.0263594	0.222692	1.16691
LMOf6854_1573	conserved hypothetical protein		-0.221631	0.00829513	0.0168444	0.221631	1.16605
LMOf2365_1988	iron compound ABC transporter, permease protein		-0.221501	0.000935186	0.00190058	0.221501	1.16595
LMOf2365_0349	cell wall surface anchor family protein		-0.215995	0.0159189	0.0331467	0.215995	1.1615
LMOf6854_1745	A/G-specific adenine glycosylase	mutY	-0.215595	0.0218566	0.0455582	0.215595	1.16118
LMOf6854_1860	signal recognition particle protein	ffh	-0.214663	0.0155215	0.0325211	0.214663	1.16043
lmo2322	gp44		-0.21123	0.0101827	0.0216921	0.21123	1.15768
LMOf6854_0547	cell wall surface anchor family protein		-0.205715	0.0121477	0.0265669	0.205715	1.15326
LMOf6854_0187	xylose repressor protein		-0.199414	0.0120996	0.0272971	0.199414	1.14823
LMOh7858_3069	conserved hypothetical protein		-0.190663	0.0038809	0.00916226	0.190663	1.14129
LMOf6854_1630	proline dipeptidase	pepQ	-0.183585	0.0017485	0.00428734	0.183585	1.1357
LMOf2365_1068	molybdenum cofactor biosynthesis protein A	moaA	-0.178178	0.00788417	0.0199125	0.178178	1.13145
LMOf2365_1546	bifunctional preprotein translocase subunit SecD/SecF	secDF	-0.173856	0.00508571	0.0131664	0.173856	1.12807
LMOf6854_0098	conserved hypothetical protein		-0.17219	0.00615426	0.0160857	0.17219	1.12677
LMOf2365_2775	PRD domain-containing protein		-0.158308	0.0170581	0.048412	0.158308	1.11598
LMOf6854_1625	acetyl-CoA carboxylase, carboxyl transferase, beta subunit	accD	-0.156006	5.82681e-06	1.68134e-05	0.156006	1.1142
LMOf6854_1438	conserved hypothetical protein		-0.147694	0.00463804	0.014134	0.147694	1.1078
LMOh7858_0901	hypothetical protein		-0.143366	0.00619619	0.0194495	0.143366	1.10448
lmo1088	hypothetical protein	tagB	-0.138231	0.0124723	0.0405618	0.138231	1.10055
lmo1573	acetyl-CoA carboxylase subunit beta	accD	-0.137396	0.00772488	0.0252962	0.137396	1.09992
lmo0285	putative lipoprotein		-0.134731	0.000216551	0.00072353	0.134731	1.09789
LMOh7858_1134	probable RING zinc finger protein		-0.124755	0.0105425	0.0379956	0.124755	1.09032
LMOf2365_2118	DNA-binding protein		-0.122822	0.00695464	0.0254761	0.122822	1.08886
LMOf6854_0867	acetyltransferase, GNAT family		-0.113022	0.00968847	0.0385412	0.113022	1.08149
LMOf6854_1173	conserved hypothetical protein		-0.109818	0.00139207	0.00570616	0.109818	1.07909
lmo0096	hypothetical protein		-0.0959786	0.0106708	0.0499452	0.0959786	1.06879
LMOf6854_2862	transaldolase, putative		-0.0948763	0.00891404	0.0422322	0.0948763	1.06797
LMOf2365_2177	hypothetical protein		-0.0920518	0.00259025	0.0126653	0.0920518	1.06589
LMOh7858_1341	PTS system, IIBC components		-0.0697431	0.00189593	0.0122358	0.0697431	1.04953
LMOf6854_0820	conserved hypothetical protein		-0.0603304	0.00295972	0.0220752	0.0603304	1.0427
lmo2084	hypothetical protein		-0.0412634	0.00280185	0.030543	0.0412634	1.02901
LMOf6854_0646	conserved hypothetical protein		-0.040876	0.00067882	0.00747534	0.040876	1.02874
LMOf6854_0664	acetyltransferase, GNAT family		-0.0163782	0.000699369	0.0192165	0.0163782	1.01142
LMOf2365_0417	ABC transporter, permease protein, putative		0.0553821	0.000801891	0.00651772	0.0553821	1.03913
lmo1717	hypothetical protein		0.0601897	0.00141217	0.0105607	0.0601897	1.0426
LMOf6854_0991	hypothetical protein		0.0761404	0.00364751	0.0215566	0.0761404	1.05419
LMOf6854_2689	phage conserved hypothetical protein TIGR01671		0.0810107	0.00609257	0.0338232	0.0810107	1.05776
LMOf2365_1225	N-acetylmuramoyl-L-alanine amidase		0.0871419	0.00574459	0.029654	0.0871419	1.06226
LMOf6854_0292	oxidoreductase, Gfo/Idh/MocA family		0.0974194	0.00373267	0.0172438	0.0974194	1.06986
LMOf2365_2507	F0F1 ATP synthase subunit C	atpE	0.106326	0.00588074	0.024885	0.106326	1.07648
LMOh7858_0264	mucin		0.108984	0.00906366	0.0373945	0.108984	1.07847
LMOf6854_2383	conserved hypothetical protein		0.128786	0.00722837	0.0252528	0.128786	1.09337
lmo2390	hypothetical protein		0.141908	0.00370363	0.0117473	0.141908	1.10336
LMOf6854_2961	major facilitator family transporter		0.145752	0.00535408	0.0165325	0.145752	1.10631
LMOf2365_2627	ABC transporter, ATP-binding protein		0.151192	0.00334927	0.0099713	0.151192	1.11049
LMOf6854_2453	conserved hypothetical protein		0.151462	0.00557523	0.0165663	0.151462	1.11069
LMOf2365_0788	lipoyltransferase and lipoate-protein ligase family protein		0.158713	0.0100086	0.0283687	0.158713	1.11629
LMOf6854_2275	conserved hypothetical protein		0.171877	0.00549386	0.0143864	0.171877	1.12652
LMOf6854_0479	conserved hypothetical protein		0.17234	0.0113687	0.0296739	0.17234	1.12688
At1g01750	At1g01750		0.176515	0.0098666	0.0251493	0.176515	1.13015
LMOh7858_0194	cell wall surface anchor family protein		0.180402	0.0167506	0.041738	0.180402	1.1332
lmo2020	hypothetical protein	divIVA	0.182421	0.0030808	0.00760208	0.182421	1.13479
LMOf2365_2333	amino acid antiporter		0.198379	0.0129819	0.0294374	0.198379	1.14741
lmo0149	hypothetical protein		0.202877	0.00268813	0.00596444	0.202877	1.15099
LMOf6854_2228	transcriptional regulator, AraC family		0.21107	0.00835518	0.0178148	0.21107	1.15755
lmo1538	glycerol kinase	glpK	0.231881	0.00387726	0.0075267	0.231881	1.17436
LMOf2365_0059	accessory gene regulator protein C	agrC	0.232983	0.0203591	0.0392868	0.232983	1.17526
LMOf6854_1183	propanediol utilization protein PduV		0.238986	0.00563048	0.0106047	0.238986	1.18016
LMOf2365_0447	acetyltransferase		0.238993	0.0109386	0.0205963	0.238993	1.18017
At1g04390	At1g04390		0.244573	0.000726538	0.00133725	0.244573	1.18474
LMOf2365_0455	hypothetical protein		0.249776	0.0042572	0.00767217	0.249776	1.18902
LMOf6854_2453	conserved hypothetical protein		0.251446	0.0171296	0.0306432	0.251446	1.1904
lmo1475	heat-inducible transcription repressor	hrcA	0.254678	0.0027568	0.00487271	0.254678	1.19307
LMOf6854_2662	hypothetical protein		0.259925	0.00431082	0.00746546	0.259925	1.19742
lmo0789	hypothetical protein		0.262797	0.0150919	0.0258375	0.262797	1.1998
LMOf2365_0459	hypothetical protein		0.264825	0.0222687	0.0378085	0.264825	1.20149
LMOf6854_1850	conserved hypothetical protein		0.266672	0.0208565	0.0351713	0.266672	1.20303
LMOf2365_0810	hypothetical protein		0.279511	0.0202465	0.032579	0.279511	1.21378
LMOf6854_0522	NADH:flavin oxidoreductase		0.284115	0.0250795	0.0396852	0.284115	1.21766
LMOf6854_2873	D-alanyl-D-alanine carboxypeptidase		0.29399	0.0073255	0.0112157	0.29399	1.22603
LMOf6854_0062	DHH subfamily 1 protein		0.296694	0.0133533	0.0202534	0.296694	1.22833
LMOf6854_0577	glycosyl hydrolase, family 4		0.297785	0.0259816	0.0392264	0.297785	1.22926
lmo0280	hypothetical protein	NA	0.301976	0.00443381	0.00660928	0.301976	1.23283
LMOf2365_1011	MATE efflux family protein		0.310239	0.00650442	0.00943725	0.310239	1.23991
LMOh7858_1163	site-specific recombinase, phage integrase family, putative		0.315495	0.0102139	0.0145709	0.315495	1.24444
LMOh7858_pLM80_0083	cation-transporting ATPase, E1-E2 family		0.31551	0.032309	0.046017	0.31551	1.24445
lmo2669	hypothetical protein		0.320397	0.012184	0.0171144	0.320397	1.24867
LMOf2365_2518	homoserine kinase	thrB	0.321316	0.0254854	0.0356672	0.321316	1.24947
LMOf6854_2479	lipoprotein, putative		0.32334	0.0248616	0.0345787	0.32334	1.25122
LMOf6854_1127	techoic acid ABC transporter, ATP-binding protein, putative		0.325426	0.0156119	0.0215875	0.325426	1.25303
LMOf6854_2002	ATP-dependent DNA helicase RecQ, putative		0.325564	0.0182193	0.0251788	0.325564	1.25315
LMOf6854_1844	translation initiation factor IF-3	infC	0.32623	0.0278419	0.0383719	0.32623	1.25373
LMOf6854_1882	sun protein	sun	0.332847	0.00191323	0.00258754	0.332847	1.2595
LMOf6854_0581	penicillin-binding protein, putative		0.338236	0.00233348	0.00310561	0.338236	1.26421
LMOf6854_2928	glucose-inhibited division protein A	gidA	0.340886	0.0216665	0.0285925	0.340886	1.26653
LMOf2365_2572	cobalt ABC transporter, permease protein		0.342616	0.00711483	0.0093474	0.342616	1.26805
At1g05090	At1g05090		0.345562	0.0152457	0.0198539	0.345562	1.27065
LMOf6854_2157	PTS system, galactitol-specific, IIC component, putative		0.35529	0.0375693	0.0475126	0.35529	1.27924
LMOh7858_0244	hypothetical protein		0.360104	0.0328556	0.0410152	0.360104	1.28352
LMOf2365_1799	phosphoribosylaminoimidazole carboxylase ATPase subunit	purK	0.362352	0.00651036	0.00808753	0.362352	1.28552
lmo0925	hypothetical protein		0.378022	0.0278977	0.0331913	0.378022	1.29956
LMOh7858_2760	hypothetical protein		0.37959	0.0418164	0.0494904	0.37959	1.30097
LMOf6854_0812	Glycosyl hydrolase family 76 superfamily		0.381106	0.0369601	0.0435886	0.381106	1.30234
LMOf2365_0255	RNA polymerase factor sigma-70	sigH	0.388177	0.00859113	0.00996209	0.388177	1.30874
LMOf2365_1130	hypothetical protein		0.394996	0.0423575	0.0481806	0.394996	1.31494
LMOf6854_2611	transcription termination factor Rho	rho	0.395429	0.0410385	0.0466349	0.395429	1.31533
lmo2539	serine hydroxymethyltransferase	glyA	0.397969	0.00566089	0.00640304	0.397969	1.31765
LMOf6854_0995	transcriptional regulator, GntR family		0.402861	0.0386005	0.0430665	0.402861	1.32213
LMOf2365_1349	hypothetical protein		0.407239	0.0302449	0.0334018	0.407239	1.32615
LMOf2365_2075	hypothetical protein		0.410782	0.0345778	0.0378477	0.410782	1.32941
LMOf6854_0328	cell wall surface anchor family protein		0.416296	0.0216215	0.0233697	0.416296	1.3345
LMOh7858_2425	conserved hypothetical protein		0.422421	0.012498	0.0133167	0.422421	1.34017
LMOf6854_2391	site-specific recombinase, resolvase family, putative		0.425223	0.0387474	0.0409629	0.425223	1.34278
LMOh7858_pLM80_0013	pXO2-21	pXO2-21	0.426887	0.0107128	0.0112956	0.426887	1.34433
LMOf6854_2889	glutamate--cysteine ligase, putative/amino acid ligase, putative		0.432521	0.00298261	0.00310421	0.432521	1.34959
LMOf2365_0143	hypothetical protein		0.43664	0.0151825	0.0156494	0.43664	1.35345
LMOf2365_0013	phosphomevalonate kinase		0.447892	0.0419848	0.0421356	0.447892	1.36405
At1g02900	At1g02900		0.449671	0.0450852	0.0450586	0.449671	1.36573
LMOh7858_3071	hypothetical protein		0.452144	0.0102639	0.0102179	0.452144	1.36807
lmo0170	hypothetical protein		0.453848	0.0224277	0.0222363	0.453848	1.36969
LMOf6854_0784	PTS system, glucose subfamily, IIA component domain protein		0.454119	0.0352941	0.034951	0.454119	1.36995
LMOh7858_2968	DNA polymerase III, gamma and tau subunits	dnaX	0.455217	0.0398527	0.0393596	0.455217	1.37099
At1g03410	At1g03410		0.456838	0.0334724	0.0329535	0.456838	1.37253
LMOf6854_2955	ABC transporter, permease protein		0.459413	0.0426378	0.041719	0.459413	1.37498
LMOf6854_1995	protein-tyrosine phosphatase, putative		0.461449	0.0501621	0.0488388	0.461449	1.37692
LMOf2365_0185	hypothetical protein		0.462903	0.0282167	0.0274228	0.462903	1.37831
LMOf6854_0706	conserved hypothetical protein		0.478165	0.0183036	0.0172273	0.478165	1.39297
LMOf2365_2458	PspC domain-containing protein, truncated		0.479901	0.0268404	0.0251638	0.479901	1.39465
lmo2657	deoxyguanosinetriphosphate triphosphohydrolase-like protein		0.480301	0.0297213	0.0278383	0.480301	1.39503
lmo0327	hypothetical protein		0.483971	0.0188046	0.0174864	0.483971	1.39859
LMOf2365_0563	hypothetical protein		0.492875	0.038326	0.0349691	0.492875	1.40725
LMOf6854_0766	transcriptional regulator, PadR family		0.496732	0.0255207	0.0231177	0.496732	1.41101
lmo1620	dipeptidase PepV		0.497793	0.00176768	0.00159852	0.497793	1.41205
LMOh7858_0361	hypothetical protein		0.508114	0.0104166	0.00922783	0.508114	1.42219
LMOf6854_1232	precorrin-8X methylmutase	cobH	0.508919	0.0385018	0.0340239	0.508919	1.42298
LMOf6854_0683	cadmium-translocating P-type ATPase	cadA	0.509279	0.0468183	0.0413251	0.509279	1.42334
lmo0973	DltB protein for D-alanine esterification of lipoteichoic acid and wall teichoic acid	dltB	0.510241	0.0301219	0.0265595	0.510241	1.42429
LMOf2365_1342	translation initiation factor IF-2	infB	0.510266	0.0016256	0.00143411	0.510266	1.42431
LMOf2365_0979	llm protein		0.515465	0.0139861	0.0122126	0.515465	1.42946
LMOf2365_0617	deoxyribodipyrimidine photolyase	phrB	0.519026	0.000893134	0.000774627	0.519026	1.43299
LMOf2365_2114	CrcB protein		0.519157	0.0325002	0.0281624	0.519157	1.43312
LMOf2365_1789	phosphoribosylamine--glycine ligase	purD	0.521957	0.0460002	0.0396213	0.521957	1.4359
LMOf2365_2296	HAD family hydrolase		0.525338	0.0583455	0.0498934	0.525338	1.43927
LMOf6854_1614	dephospho-CoA kinase	coaE	0.54202	0.034405	0.0285549	0.54202	1.45601
lmo1168	hypothetical protein	AckA2	0.542477	0.0356875	0.0295929	0.542477	1.45647
LMOf2365_2068	UDP-N-acetylmuramoyl-L-alanyl-D-glutamate synthetase	murD	0.543204	0.0465463	0.0385262	0.543204	1.45721
LMOf2365_0268	sugar ABC transporter, permease protein		0.554994	0.0517279	0.0418962	0.554994	1.46916
LMOh7858_0344	conserved hypothetical protein		0.556108	0.0340258	0.027526	0.556108	1.4703
LMOf6854_0703	transposase OrfA, IS3 family, putative, POINT MUTATION		0.561933	0.00331034	0.00265186	0.561933	1.47625
LMOf6854_0723	flagellar biosynthetic protein FliQ	fliQ	0.570103	0.0482723	0.0380708	0.570103	1.48463
LMOf6854_2184	conserved hypothetical protein TIGR00159		0.570224	0.0298347	0.023542	0.570224	1.48475
LMOf6854_2382	gp47		0.574263	0.0437483	0.0342607	0.574263	1.48892
LMOf6854_1581	L-lactate dehydrogenase	ldh	0.578683	0.0475389	0.0369391	0.578683	1.49348
lmo0150	hypothetical protein		0.58012	0.0308607	0.0239358	0.58012	1.49497
LMOf2365_0542	MarR family transcriptional regulator		0.580561	0.0115164	0.00892906	0.580561	1.49543
LMOf2365_2334	glutamate decarboxylase beta	gadB	0.592461	0.0416457	0.0316169	0.592461	1.50782
LMOf2365_1322	hypothetical protein		0.593084	0.0305206	0.0231553	0.593084	1.50847
LMOh7858_3107	hypothetical protein		0.595758	0.00203932	0.00154092	0.595758	1.51127
lmo0124	hypothetical protein		0.600289	0.025571	0.01917	0.600289	1.51602
lmo2086	hypothetical protein		0.609116	0.00596783	0.00441036	0.609116	1.52532
LMOf6854_1049	phytoene dehydrogenase, putative		0.610557	0.00922628	0.00680219	0.610557	1.52685
lmo2714	pepdidoglycan bound protein		0.621137	0.0181719	0.0131679	0.621137	1.53809
At1g03940	At1g03940		0.623164	0.049706	0.0358683	0.623164	1.54025
lmo2272	hypothetical protein		0.641965	0.0619057	0.0433424	0.641965	1.56045
LMOf6854_1169	ABC transporter, ATP-binding/permease protein		0.643831	0.0499832	0.0349125	0.643831	1.56247
lmo0033	hypothetical protein		0.646862	0.0717471	0.0498276	0.646862	1.56576
lmo1178	hypothetical protein		0.657709	0.0488358	0.0333942	0.657709	1.57758
lmo1694	hypothetical protein		0.659224	0.057286	0.0390692	0.659224	1.57923
LMOf6854_1025	acetyltransferase, GNAT family		0.664523	0.0100809	0.00682866	0.664523	1.58504
LMOf6854_1210	alcohol dehydrogenase, iron-dependent		0.665627	0.0509685	0.034436	0.665627	1.58626
LMOf2365_0425	phosphate transporter family protein		0.665803	0.0433686	0.0293014	0.665803	1.58645
LMOf2365_1921	penicillin-binding protein		0.66991	0.00710073	0.00477138	0.66991	1.59097
LMOf2365_2158	maltose/maltodextrin ABC transporter, permease protein		0.670942	0.033502	0.0224683	0.670942	1.59211
LMOf6854_1067	cutC family protein		0.671942	0.0502268	0.0336175	0.671942	1.59322
lmo2159	hypothetical protein		0.673945	0.0699907	0.0466662	0.673945	1.59543
LMOh7858_0307	hypothetical protein		0.674173	0.0643198	0.0428826	0.674173	1.59568
LMOf2365_0361	hypothetical protein		0.684498	0.00592332	0.0038954	0.684498	1.60714
LMOf2365_1638	phosphotransferase enzyme family protein		0.684609	0.0710924	0.0466624	0.684609	1.60727
LMOf2365_0083	hypothetical protein		0.685734	0.0711595	0.0466299	0.685734	1.60852
LMOf2365_1322	hypothetical protein		0.685956	0.074938	0.0490805	0.685956	1.60877
LMOf2365_2012	isopropylmalate isomerase large subunit	leuC	0.693172	0.0428059	0.0277813	0.693172	1.61683
LMOf6854_0344	conserved hypothetical protein		0.694476	0.0188818	0.0122377	0.694476	1.6183
At1g03660	At1g03660		0.700787	0.0271055	0.0174072	0.700787	1.62539
LMOf2365_2616	hypothetical protein		0.704266	0.00643962	0.00411607	0.704266	1.62932
LMOf2365_2055	hypothetical protein		0.718026	0.0277678	0.0174044	0.718026	1.64493
LMOf2365_2289	PfpI family intracellular peptidase		0.720082	0.0268577	0.0167862	0.720082	1.64728
LMOh7858_pLM80_0007	hypothetical protein		0.730398	0.00172617	0.00106387	0.730398	1.6591
lmo2233	hypothetical protein		0.738444	0.0377686	0.0230138	0.738444	1.66838
LMOf2365_1934	tRNA CCA-pyrophosphorylase		0.739075	0.0527033	0.0320735	0.739075	1.66911
LMOf6854_0175	conserved hypothetical protein		0.740834	0.0536909	0.0325961	0.740834	1.67114
lmo2748	hypothetical protein		0.741216	0.037058	0.0224968	0.741216	1.67158
lmo1019	hypothetical protein		0.745053	0.0219807	0.0132787	0.745053	1.67604
LMOf6854_0740	flagellar motor switch domain protein		0.745174	0.0187596	0.0113314	0.745174	1.67618
LMOh7858_0824	Glycosyl hydrolase family 76 superfamily		0.750738	0.0483354	0.0289629	0.750738	1.68265
LMOf2365_1150	PduT protein		0.754959	0.0259553	0.0154733	0.754959	1.68758
LMOf2365_1852	primosome assembly protein PriA	priA	0.757101	0.0679451	0.0403448	0.757101	1.69009
LMOf6854_2416	hypothetical protein		0.762359	0.0400239	0.0236225	0.762359	1.69626
LMOf2365_2434	RNA polymerase factor sigma-54		0.771311	0.063177	0.0368307	0.771311	1.70682
At1g05760	At1g05760		0.78015	0.00367571	0.00212093	0.78015	1.71731
At1g06200	At1g06200		0.783127	0.047614	0.0273527	0.783127	1.72086
LMOf2365_1942	hypothetical protein		0.790609	0.0398872	0.0227014	0.790609	1.7298
LMOf2365_2029	aldo/keto reductase family oxidoreductase		0.794361	0.05197	0.02943	0.794361	1.73431
At1g03340	At1g03340		0.798968	0.0122122	0.00688038	0.798968	1.73986
LMOf2365_1647	polysaccharide biosynthesis family protein		0.802382	0.067413	0.0377761	0.802382	1.74398
LMOh7858_0465	conserved hypothetical protein		0.80963	0.0560218	0.0311235	0.80963	1.75276
lmo0253	hypothetical protein		0.809825	0.0247167	0.0137372	0.809825	1.753
LMOf2365_1005	hypothetical protein		0.817435	0.0520816	0.0286618	0.817435	1.76227
LMOf2365_1256	hypothetical protein		0.819666	0.00599577	0.00329283	0.819666	1.765
LMOf6854_2738	ribosomal protein S8	rpsH	0.828176	0.0602476	0.032719	0.828176	1.77544
LMOh7858_0293	internalin D	inlD	0.839514	0.00485553	0.00260358	0.839514	1.78945
LMOf2365_2704	hypothetical protein		0.843459	0.0773057	0.0412008	0.843459	1.79435
lmo2158	hypothetical protein		0.852691	0.0281277	0.0148467	0.852691	1.80587
LMOf6854_1644	thiamine biosynthesis protein ThiI	thiI	0.854608	0.067273	0.035399	0.854608	1.80827
LMOf2365_0293	acetyltransferase		0.862584	0.0354076	0.0184731	0.862584	1.81829
LMOf2365_1488	30S ribosomal protein S21	rpsU	0.867545	0.0382277	0.0198295	0.867545	1.82455
lmo1736	hypothetical protein		0.86764	0.0383505	0.019891	0.86764	1.82468
LMOf6854_0903	DNA-binding transcriptional regulator, putative		0.869243	0.0411249	0.0212895	0.869243	1.8267
lmo0439	hypothetical protein		0.872539	0.0560131	0.0288783	0.872539	1.83088
LMOf2365_0500	hypothetical protein		0.875308	0.0965202	0.0495387	0.875308	1.8344
LMOf6854_1683	tryptophan synthase, beta subunit	trpB	0.87537	0.0936305	0.0480579	0.87537	1.83448
LMOf6854_2568	cell division ABC transporter, permease protein FtsX	ftsX	0.880316	0.073681	0.0376336	0.880316	1.84078
At1g06030	At1g06030		0.887003	0.0704355	0.0357088	0.887003	1.84933
LMOf6854_1338	GTP-binding domain protein		0.887713	0.0429648	0.0217789	0.887713	1.85024
LMOf2365_0121	nitroreductase family protein		0.894806	0.0126208	0.00634905	0.894806	1.85936
LMOf2365_2611	pyridine nucleotide-disulfide oxidoreductase family protein		0.894994	0.0846981	0.0425375	0.894994	1.8596
LMOh7858_3072	conserved hypothetical protein		0.898008	0.0948132	0.0474404	0.898008	1.86349
LMOh7858_0736	hypothetical protein		0.900413	0.0583681	0.0291605	0.900413	1.8666
lmo0796	hypothetical protein		0.900633	0.0148986	0.00744633	0.900633	1.86688
lmo2582	hypothetical protein		0.906568	0.0891216	0.0441824	0.906568	1.87458
LMOf2365_2105	ABC transporter, ATP-binding protein		0.907973	0.0209206	0.0103712	0.907973	1.87641
LMOf6854_0875	phosphatase, putative		0.912833	0.0704898	0.0347272	0.912833	1.88274
LMOf2365_0524	lipase/acylhydrolase family protein		0.913495	0.0721704	0.0355277	0.913495	1.8836
lmo1733	glutamate synthase subunit beta	gltD	0.915772	0.00559955	0.0027525	0.915772	1.88658
lmo2226	hypothetical protein		0.917939	0.0648793	0.0317904	0.917939	1.88941
At1g05300	At1g05300		0.924216	0.0481001	0.0234176	0.924216	1.89765
LMOf6854_0675	HAD-superfamily hydrolase, subfamily IA, variant 1		0.926033	0.0544721	0.0264644	0.926033	1.90004
LMOf6854_2691	hypothetical protein		0.931941	0.0440171	0.0212538	0.931941	1.90784
LMOf6854_1591	ribonuclease, Rne/Rng family		0.937433	0.0219401	0.0105347	0.937433	1.91512
LMOh7858_1161	Helix-turn-helix domain protein		0.944119	0.0846707	0.0403172	0.944119	1.92401
lmo1289	hypothetical protein		0.945516	0.0412463	0.019631	0.945516	1.92588
LMOf6854_0894	amidase		0.94772	0.0280043	0.0132998	0.94772	1.92882
LMOf6854_1677	PAP2 family protein		0.948971	0.0150601	0.00714367	0.948971	1.9305
LMOf6854_0685	hypothetical protein		0.957776	0.0256853	0.0120707	0.957776	1.94231
LMOf2365_0267	sugar ABC transporter, sugar-binding protein		0.957976	0.0986614	0.0462799	0.957976	1.94258
lmo0508	hypothetical protein		0.958154	0.0364343	0.0171134	0.958154	1.94282
lmo0714	flagellar motor switch protein G	fliG	0.963466	0.0118382	0.00553102	0.963466	1.94999
LMOf6854_1170	ABC transporter, ATP-binding/permease protein		0.96416	0.0789815	0.0368346	0.96416	1.95093
lmo1952	hypothetical protein	lysA	0.968329	0.0365406	0.016983	0.968329	1.95657
LMOf2365_1528	RecD/TraA family helicase		0.976071	0.0805699	0.0371163	0.976071	1.9671
LMOf2365_2656	ImpB/MucB/SamB family protein		0.98287	0.026046	0.0119278	0.98287	1.97639
LMOf6854_1607	porphobilinogen deaminase	hemC	0.999421	0.035362	0.0159244	0.999421	1.9992
LMOf6854_1282	conserved hypothetical protein		1.00546	0.0841534	0.0376328	1.00546	2.00758
LMOf2365_1964	protein-tyrosine phosphatase, putative		1.00669	0.0118819	0.00531307	1.00669	2.00929
LMOh7858_0095	hypothetical protein		1.01829	0.0878681	0.038796	1.01829	2.02552
LMOf6854_1524	GTP-binding protein LepA	lepA	1.01842	0.0580612	0.02565	1.01842	2.02571
LMOf6854_1044	membrane protein, putative		1.03832	0.00563596	0.00244343	1.03832	2.05383
At1g02670	At1g02670		1.04087	0.110463	0.0476837	1.04087	2.05747
LMOf2365_0009	spermidine N1-acetyltransferase	speG	1.04381	0.0813656	0.0350545	1.04381	2.06167
LMOf6854_2128	conserved hypothetical protein		1.04634	0.0766573	0.0329503	1.04634	2.06528
lmo0120	hypothetical protein		1.0516	0.039119	0.0167418	1.0516	2.07283
lmo1820	hypothetical protein		1.06031	0.0834555	0.0353947	1.06031	2.08538
LMOf6854_0070	conserved hypothetical protein		1.06186	0.10587	0.0448076	1.06186	2.08762
LMOh7858_0495	hypothetical protein		1.06405	0.0464226	0.0196334	1.06405	2.09079
lmo0430	hypothetical protein		1.06682	0.107791	0.0454068	1.06682	2.09481
LMOf6854_2306	ABC transporter, ATP-binding protein		1.06843	0.109415	0.0460188	1.06843	2.09716
lmo1786	internalin C	inlC	1.07	0.0314674	0.0132367	1.07	2.09943
At1g05310	At1g05310		1.07075	0.0362629	0.0152425	1.07075	2.10052
LMOf6854_1710	conserved hypothetical protein		1.07232	0.06797	0.0285145	1.07232	2.10282
LMOf6854_1545	conserved hypothetical protein TIGR00247		1.08128	0.0633448	0.0263566	1.08128	2.11591
lmo1242	hypothetical protein		1.0991	0.116208	0.0475073	1.0991	2.1422
LMOf2365_1081	magnesium transporter CorA family protein		1.10905	0.0758601	0.0307674	1.10905	2.15703
lmo1864	hypothetical protein		1.11546	0.0894377	0.0360552	1.11546	2.16664
LMOf6854_1760	glyoxalase family protein		1.1168	0.0211114	0.00850903	1.1168	2.16866
lmo0297	hypothetical protein		1.12556	0.090995	0.036353	1.12556	2.18187
LMOf6854_0693	phage infection protein		1.1352	0.0823844	0.0326406	1.1352	2.19648
lmo2665	hypothetical protein		1.1356	0.0421218	0.0166934	1.1356	2.1971
LMOf2365_1745	sigma-54 dependent transcriptional regulator, authentic frameshift, this gene contains a frame shift which is not the result of sequencing error, identified by similarity to OMNI:NTL01LI1820		1.14639	0.0450842	0.0176989	1.14639	2.21359
LMOf2365_0596	histidinol dehydrogenase	hisD	1.14644	0.0924627	0.0362669	1.14644	2.21367
LMOf2365_2648	PTS system IIA component domain-containing protein		1.15281	0.114749	0.0447341	1.15281	2.22347
LMOh7858_0662	conserved hypothetical protein		1.15311	0.0600672	0.0234388	1.15311	2.22393
LMOf2365_1346	riboflavin biosynthesis protein RibF	ribF	1.17304	0.115098	0.0440989	1.17304	2.25486
LMOf2365_0011	mevalonate kinase		1.17749	0.125711	0.047969	1.17749	2.26182
LMOf6854_2103	cell division protein, FtsL family		1.18487	0.0800383	0.0303852	1.18487	2.27343
lmo0638	hypothetical protein		1.1878	0.0533225	0.0202016	1.1878	2.27806
LMOf2365_1578	glutamyl-tRNA reductase	hemA	1.19021	0.0285408	0.0107936	1.19021	2.28186
LMOh7858_0482	hypothetical protein		1.19049	0.0355422	0.0134375	1.19049	2.28231
LMOf2365_0247	2-C-methyl-D-erythritol 4-phosphate cytidylyltransferase	ispD	1.19237	0.0082548	0.00311643	1.19237	2.28528
LMOf6854_2879	ABC transporter, ATP-binding protein		1.19429	0.000475332	0.000179164	1.19429	2.28833
LMOf6854_1747	dUTPase family protein		1.1944	0.0731185	0.0275406	1.1944	2.28849
LMOf6854_1256	peptidase, putative		1.19751	0.00238821	0.000897753	1.19751	2.29344
LMOf2365_2394	cation efflux family protein		1.20589	0.110787	0.0412986	1.20589	2.30679
lmo0061	hypothetical protein		1.21074	0.100292	0.0372466	1.21074	2.31456
lmo1937	GTP-binding protein EngA	engA	1.21247	0.0874625	0.0324445	1.21247	2.31733
lmo0437	hypothetical protein		1.21638	0.0824843	0.0305024	1.21638	2.32363
LMOf2365_2124	glycine betaine transporter		1.23154	0.039522	0.0144438	1.23154	2.34817
LMOf6854_2315	phosphate transporter family protein		1.23164	0.132497	0.048334	1.23164	2.34833
LMOf6854_2075	conserved hypothetical protein		1.23561	0.0683696	0.0248958	1.23561	2.35481
lmo1454	RNA polymerase sigma factor RpoD	rpoD	1.23602	0.0981958	0.0357254	1.23602	2.35547
lmo1539	hypothetical protein		1.23849	0.105612	0.0383409	1.23849	2.35951
LMOf6854_0941	RNA polymerase sigma-B factor	sigB	1.23956	0.0985349	0.0357462	1.23956	2.36127
lmo2109	hypothetical protein		1.24556	0.113016	0.0407893	1.24556	2.37111
LMOh7858_1699	glutamate N-acetyltransferase/amino-acid acetyltransferase	argJ	1.25042	0.116034	0.0417133	1.25042	2.3791
LMOf6854_1108	conserved hypothetical protein		1.25211	0.138864	0.0498225	1.25211	2.38189
LMOf6854_1484	1-hydroxy-2-methyl-2-(E)-butenyl 4-diphosphate synthase	ispG	1.25767	0.0765074	0.0273674	1.25767	2.39109
LMOf6854_0199	4-diphosphocytidyl-2C-methyl-D-erythritol kinase	ispE	1.26661	0.0222781	0.0079173	1.26661	2.40596
LMOf2365_2736	glutamine amidotransferase, class I		1.27223	0.0764177	0.027023	1.27223	2.41534
LMOf6854_1365	N utilization substance protein A	nusA	1.28259	0.0321865	0.0112955	1.28259	2.43275
lmo1175	hypothetical protein	eutB	1.28331	0.112018	0.0392439	1.28331	2.43397
LMOf2365_1838	fatty acid biosynthesis transcriptional regulator		1.29015	0.135015	0.0470238	1.29015	2.44553
lmo1245	hypothetical protein		1.29838	0.117849	0.0408032	1.29838	2.45953
LMOh7858_0245	hypothetical protein		1.29847	0.049632	0.0172024	1.29847	2.45967
LMOf6854_2434	PTS system, cellobiose-specific, IIB component		1.3226	0.0530606	0.0180548	1.3226	2.50117
LMOh7858_1040	conserved hypothetical protein		1.33107	0.100824	0.0340654	1.33107	2.5159
LMOf6854_0101	ATP synthase F0, C subunit family protein		1.33494	0.0915767	0.0308566	1.33494	2.52265
lmo0533	hypothetical protein		1.34005	0.137832	0.0462197	1.34005	2.53161
LMOf6854_0682	oxidoreductase, aldo/keto reductase family		1.34846	0.0184939	0.00617364	1.34846	2.5464
LMOf6854_2374	conserved hypothetical protein		1.36333	0.131794	0.0434496	1.36333	2.57278
LMOf6854_0354	conserved hypothetical protein		1.36967	0.0323161	0.0106201	1.36967	2.58412
LMOf6854_1578	S-adenosylmethionine:tRNA ribosyltransferase-isomerase	queA	1.3718	0.124116	0.0406732	1.3718	2.58794
LMOh7858_2306	sigma-54 dependent transcriptional regulator		1.37274	0.0808071	0.0264834	1.37274	2.58962
LMOf2365_2749	ABC transporter, ATP-binding protein		1.37277	0.149765	0.0490138	1.37277	2.58968
lmo1773	adenylosuccinate lyase	purB	1.37434	0.0462509	0.0151464	1.37434	2.59249
LMOf2365_0335	phosphomethylpyrimidine kinase	thiD-1	1.37987	0.134554	0.0438264	1.37987	2.60246
LMOf2365_1254	cell wall surface anchor family protein		1.38829	0.125049	0.040493	1.38829	2.61768
LMOf2365_0198	primase-related protein		1.39015	0.0792996	0.025665	1.39015	2.62105
LMOf2365_0044	SIS domain-containing protein		1.39389	0.0350835	0.011329	1.39389	2.62786
LMOf6854_2671	conserved hypothetical protein		1.39543	0.111122	0.0358094	1.39543	2.63068
LMOf2365_2078	50S ribosomal protein L32	rpmF	1.40353	0.0198904	0.0063793	1.40353	2.64547
lmo0077	hypothetical protein		1.4045	0.0317975	0.0101906	1.4045	2.64725
LMOf6854_0372	conserved domain protein		1.41125	0.0518523	0.016536	1.41125	2.65968
At1g03960	At1g03960		1.4155	0.0489467	0.015563	1.4155	2.66751
LMOf6854_2574	comF operon protein 3, putative		1.4448	0.0428443	0.0133471	1.4448	2.72225
LMOf6854_1752	membrane protein, putative		1.46387	0.0765817	0.0235391	1.46387	2.75847
lmo0536	hypothetical protein		1.47469	0.0194503	0.00593713	1.47469	2.77924
LMOf2365_1543	adenine phosphoribosyltransferase	apt	1.47592	0.0149753	0.0045674	1.47592	2.78161
LMOf6854_1467	transporter, NRAMP family		1.48868	0.0291649	0.00881855	1.48868	2.80632
LMOf2365_0473	hypothetical protein		1.51934	0.0813096	0.0240794	1.51934	2.8666
lmo1553	glutamate-1-semialdehyde aminotransferase	hemL	1.54475	0.0370886	0.010807	1.54475	2.91754
LMOf2365_0640	azoreductase	acpD	1.55609	0.0960447	0.0277669	1.55609	2.94056
lmo2841	hypothetical protein		1.57474	0.110212	0.0314796	1.57474	2.97882
LMOf6854_0076	hypothetical protein		1.57597	0.0557455	0.0159198	1.57597	2.98135
LMOf2365_1016	hypothetical protein		1.57651	0.165986	0.0473086	1.57651	2.98248
At1g02920	At1g02920		1.59084	0.16819	0.0475041	1.59084	3.01225
lmo2079	hypothetical protein		1.62146	0.00525799	0.00145974	1.62146	3.07687
At1g02280	At1g02280		1.62477	0.0675898	0.018721	1.62477	3.08394
LMOh7858_1081	glycine betaine/L-proline ABC transporter, ATP-binding protein		1.62528	0.0856504	0.0237118	1.62528	3.08503
lmo0190	4-diphosphocytidyl-2-C-methyl-D-erythritol kinase	ipk	1.63177	0.114449	0.0315474	1.63177	3.09894
LMOf6854_1753	membrane protein, putative		1.63981	0.0353652	0.00970766	1.63981	3.11624
LMOf6854_1035	ABC transporter, ATP-binding protein		1.64162	0.103201	0.0282808	1.64162	3.12015
lmo2418	hypothetical protein		1.64657	0.143342	0.039139	1.64657	3.13089
LMOh7858_2727	SA0064		1.65113	0.139865	0.0380868	1.65113	3.14079
lmo1263	hypothetical protein		1.66314	0.106626	0.0288406	1.66314	3.16704
LMOf6854_1488	transcriptional regulator ZurR	zurR	1.67243	0.18464	0.0495977	1.67243	3.18751
lmo1355	elongation factor P	efp	1.67758	0.0915427	0.0245522	1.67758	3.19891
LMOf6854_2672	protein gp4		1.69297	0.055936	0.0148706	1.69297	3.23322
LMOf2365_2269	shikimate 5-dehydrogenase		1.70918	0.182713	0.0480311	1.70918	3.26974
lmo0186	hypothetical protein		1.71111	0.0309266	0.00813573	1.71111	3.27412
lmo2361	hypothetical protein		1.71703	0.106791	0.0279797	1.71703	3.28759
lmo1319	prolyl-tRNA synthetase	proS	1.73158	0.150699	0.0391276	1.73158	3.32092
lmo1986	ketol-acid reductoisomerase	ilvC	1.74132	0.175634	0.0453273	1.74132	3.34341
lmo1104	hypothetical protein		1.75451	0.0295626	0.00758457	1.75451	3.37413
lmo1155	hypothetical protein		1.76098	0.0535178	0.0136786	1.76098	3.38928
At1g02440	At1g02440		1.76882	0.029269	0.00744853	1.76882	3.40775
LMOf2365_1562	ribonuclease		1.77046	0.0294233	0.00748082	1.77046	3.41164
LMOf2365_0247	2-C-methyl-D-erythritol 4-phosphate cytidylyltransferase	ispD	1.78637	0.093671	0.0235939	1.78637	3.44946
LMOf6854_2872	ABC transporter, ATP-binding/permease protein		1.81838	0.0112463	0.00278411	1.81838	3.52685
lmo0062	hypothetical protein		1.81882	0.0320775	0.00793877	1.81882	3.52794
LMOf6854_0917	conserved hypothetical protein		1.82216	0.167026	0.0412055	1.82216	3.53611
LMOf2365_0154	oligopeptide ABC transporter, permease protein		1.82649	0.121711	0.0299748	1.82649	3.54674
lmo0872	hypothetical protein		1.83229	0.14496	0.0355769	1.83229	3.56102
lmo1718	hypothetical protein		1.83655	0.0118817	0.00291231	1.83655	3.57156
lmo0549	hypothetical protein		1.85098	0.0177427	0.00431496	1.85098	3.60746
LMOh7858_pLM80_0037	conserved hypothetical protein		1.87718	0.153618	0.0367973	1.87718	3.67356
LMOf2365_2553	ABC transporter, permease protein		1.87753	0.0723565	0.0173439	1.87753	3.67447
LMOf2365_0441	PRD/PTS system IIA 2 domain-containing protein		1.87812	0.108911	0.0260899	1.87812	3.67596
LMOf6854_1096	conserved hypothetical protein		1.89196	0.0438889	0.0104416	1.89196	3.7114
LMOf6854_0620	conserved hypothetical protein		1.89493	0.145166	0.0344518	1.89493	3.71904
lmo0915	hypothetical protein		1.91316	0.0463272	0.0108995	1.91316	3.76634
LMOf2365_2768	Bcr/CflA subfamily drug resistance transporter		1.92329	0.00618733	0.00144818	1.92329	3.79287
LMOf2365_1254	cell wall surface anchor family protein		1.94924	0.0752806	0.017381	1.94924	3.86171
At1g04480	At1g04480		1.96087	0.0787844	0.0180817	1.96087	3.89298
lmo2288	protein gp15		1.97899	0.049067	0.0111601	1.97899	3.94218
LMOf6854_2303	transporter, putative		1.98085	0.117179	0.0266141	1.98085	3.94726
At1g01930	At1g01930		1.9891	0.0884734	0.020016	1.9891	3.96989
LMOf6854_1057	conserved hypothetical protein		1.99288	0.0710425	0.0160439	1.99288	3.9803
LMOf2365_2010	2-isopropylmalate synthase	leuA	2.00643	0.106079	0.0237885	2.00643	4.01787
LMOf2365_2522	cell wall teichoic acid glycosylation protein GtcA	gtcA	2.08101	0.0581773	0.0125831	2.08101	4.23104
LMOh7858_1162	transcriptional regulator, putative		2.11952	0.00874817	0.00185799	2.11952	4.34548
LMOf2365_0247	2-C-methyl-D-erythritol 4-phosphate cytidylyltransferase	ispD	2.15258	0.12073	0.0252344	2.15258	4.44621
lmo1432	hypothetical protein		2.18614	0.0663123	0.0136526	2.18614	4.55085
LMOf2365_2599	30S ribosomal protein S3	rpsC	2.22453	0.0360062	0.00728593	2.22453	4.67359
LMOf6854_1602	folylpolyglutamate synthase	folC	2.22846	0.161473	0.0325898	2.22846	4.68633
LMOh7858_0300	transporter, putative		2.2336	0.0945394	0.0190477	2.2336	4.70305
LMOf6854_0808	conserved hypothetical protein		2.23943	0.240003	0.0481521	2.23943	4.72209
LMOh7858_pLM80_0041	conserved hypothetical protein		2.30181	0.0352339	0.00689033	2.30181	4.93075
LMOf2365_1647	polysaccharide biosynthesis family protein		2.31041	0.216304	0.0420831	2.31041	4.96024
LMOf6854_1553	DNA-binding response regulator		2.33178	0.193698	0.0373511	2.33178	5.03426
LMOf6854_0750	conserved hypothetical protein		2.33933	0.0613951	0.0118129	2.33933	5.06067
LMOf2365_1146	ATP-dependent Clp protease proteolytic subunit	clpP-1	2.3588	0.0810275	0.0154604	2.3588	5.12944
LMOf6854_1376	conserved hypothetical protein		2.38329	0.211947	0.0399801	2.38329	5.21727
LMOf6854_0421	iolB protein, putative		2.38832	0.247793	0.0466214	2.38832	5.23548
lmo0821	hypothetical protein		2.3911	0.240265	0.0451575	2.3911	5.24556
LMOf6854_2969	RNA-binding protein		2.40313	0.106771	0.0199938	2.40313	5.28951
LMOf6854_1361	prolyl-tRNA synthetase	proS	2.40634	0.0173561	0.0032468	2.40634	5.30129
lmo0063	hypothetical protein		2.41167	0.0770486	0.0143793	2.41167	5.3209
LMOf2365_1806	hypothetical protein		2.43008	0.177373	0.0328282	2.43008	5.38922
LMOf2365_2748	hypothetical protein		2.46232	0.246568	0.0450022	2.46232	5.51101
LMOf6854_1415	2-oxoisovalerate dehydrogenase E2 component, dihydrolipamide acetyltransferase		2.46935	0.0962646	0.0175444	2.46935	5.53794
LMOh7858_2200	conserved hypothetical protein		2.51651	0.124282	0.0222228	2.51651	5.72196
LMOf6854_1993	GTP cyclohydrolase I	folE	2.54239	0.212473	0.0375769	2.54239	5.82555
LMOf2365_2740	hypothetical protein		2.56425	0.235925	0.0413587	2.56425	5.91448
LMOf2365_1983	purine nucleoside phosphorylase		2.56984	0.00417658	0.000731612	2.56984	5.93742
LMOh7858_3030	ROK family protein		2.57987	0.0346128	0.00603938	2.57987	5.97884
LMOf2365_1996	hypothetical protein		2.59071	0.111647	0.0193937	2.59071	6.02396
LMOf6854_2562	histidine kinase		2.61136	0.027667	0.00476928	2.61136	6.11081
lmo0666	hypothetical protein		2.63409	0.161732	0.0276222	2.63409	6.20783
LMOf2365_1949	hypothetical protein		2.68153	0.209274	0.035096	2.68153	6.41534
lmo1263	hypothetical protein		2.69858	0.093335	0.0155664	2.69858	6.49162
At1g03550	At1g03550		2.70179	0.0454395	0.00757055	2.70179	6.50607
lmo0940	hypothetical protein		2.72414	0.102267	0.0168954	2.72414	6.60765
LMOf6854_0958	conserved hypothetical protein		2.74615	0.08005	0.0131202	2.74615	6.70924
lmo1648	hypothetical protein		2.77736	0.0637422	0.0103305	2.77736	6.85596
LMOf2365_0334	hydroxyethylthiazole kinase	thiM	2.78118	0.156572	0.0253291	2.78118	6.87414
LMOf6854_1638	inorganic polyphosphate/ATP-NAD kinase, putative		2.79192	0.081746	0.0131785	2.79192	6.92552
LMOf6854_1956	aspartate aminotransferase, putative		2.79248	0.0596091	0.00960847	2.79248	6.92822
LMOf2365_1265	transcriptional regulator, putative		2.7998	0.178159	0.0286256	2.7998	6.96342
LMOf2365_1760	acetyltransferase		2.80198	0.251561	0.0403609	2.80198	6.97396
LMOh7858_0337	conserved hypothetical protein		2.82331	0.128487	0.0204792	2.82331	7.07787
lmo2828	hypothetical protein		2.8385	0.0743705	0.0117931	2.8385	7.15274
LMOf6854_0078	hypothetical protein		2.83856	0.0864334	0.0137051	2.83856	7.15307
LMOf2365_1105	glycerol-3-phosphate cytidylyltransferase	tagD	2.86657	0.0481641	0.0075632	2.86657	7.29328
lmo1731	hypothetical protein		2.86975	0.197409	0.0309419	2.86975	7.30937
LMOf6854_2869	para-aminobenzoate synthase, component I	pabB	2.87898	0.0707266	0.0110577	2.87898	7.35627
At1g04510	At1g04510		2.96271	0.122362	0.0185866	2.96271	7.79589
LMOf2365_1097	glycosyl transferase, group 2 family protein		2.97097	0.241339	0.0365273	2.97097	7.84063
LMOf2365_0576	DNA-binding transcriptional regulator, putative		2.98477	0.00484301	0.000730414	2.98477	7.916
LMOf6854_0697	conserved hypothetical protein		2.9892	0.317262	0.0476887	2.9892	7.94032
lmo2250	hypothetical protein	arpJ	3.01423	0.0745711	0.0111356	3.01423	8.07928
lmo1459	glycyl-tRNA synthetase subunit alpha	glyQ	3.05242	0.323647	0.0476411	3.05242	8.29601
LMOf2365_2004	hypothetical protein		3.05534	0.172405	0.0253877	3.05534	8.31286
LMOf2365_1185	ethanolamine ammonia-lyase heavy chain	eutB	3.07574	0.204977	0.0299778	3.07574	8.4312
LMOf2365_1385	DNA repair protein RecN	recN	3.07785	0.130395	0.0190656	3.07785	8.44357
lmo1646	hypothetical protein		3.08348	0.17379	0.0253582	3.08348	8.47656
lmo0136	hypothetical protein		3.13088	0.0531379	0.00763981	3.13088	8.75967
lmo0122	hypothetical protein		3.16094	0.158107	0.0225071	3.16094	8.9441
LMOf6854_1640	acetylornithine aminotransferase	argD	3.1831	0.200961	0.0284013	3.1831	9.08257
lmo2430	hypothetical protein		3.19473	0.0405552	0.00571433	3.19473	9.1561
LMOf2365_0082	hypothetical protein		3.20327	0.186806	0.0262372	3.20327	9.21045
LMOf6854_2198	fructose-bisphosphate aldolase, class II family		3.21054	0.0983847	0.0137926	3.21054	9.25694
LMOf6854_0610	ATP phosphoribosyltransferase regulatory subunit, putative		3.24998	0.118067	0.01635	3.24998	9.51353
LMOf6854_0212	zinc metallopeptidase	mpl	3.25343	0.220642	0.0305056	3.25343	9.5363
LMOf2365_0357	hypothetical protein		3.25654	0.259466	0.0358287	3.25654	9.55686
LMOf2365_1957	chorismate synthase	aroC	3.27029	0.129176	0.0177765	3.27029	9.6484
LMOh7858_1447	methylenetetrahydrofolate dehydrogenase/methenyltetrahydrofolate cyclohydrolase	folD	3.31832	0.16239	0.0220209	3.31832	9.97501
LMOf6854_0456	membrane protein, putative		3.32647	0.350073	0.0472869	3.32647	10.0315
LMOf2365_1690	hypothetical protein		3.35843	0.291507	0.0390242	3.35843	10.2562
lmo0530	hypothetical protein		3.42402	0.0907172	0.0119253	3.42402	10.7333
LMOf6854_2591	ATP synthase F1, beta subunit	atpD-2	3.49284	0.15683	0.0202055	3.49284	11.2577
LMOf6854_2612	conserved hypothetical protein		3.52959	0.225774	0.0287752	3.52959	11.5482
LMOf6854_0025	PTS system, mannose/fructose/sorbose family, IIB component		3.54108	0.05724	0.0072763	3.54108	11.6405
LMOf6854_1461	type I phosphodiesterase/nucleotide pyrophosphatase family protein		3.58367	0.360214	0.0451719	3.58367	11.9893
LMOf6854_0998	conserved hypothetical protein		3.59472	0.119483	0.0149598	3.59472	12.0815
LMOf6854_0864	conserved hypothetical protein		3.60193	0.00646314	0.000807743	3.60193	12.1419
lmo2007	hypothetical protein		3.61673	0.212523	0.0264367	3.61673	12.2671
LMOf6854_1097	molybdenum cofactor biosynthesis protein C	moaC	3.61943	0.267363	0.0332225	3.61943	12.2901
LMOf2365_0899	lysM domain-containing protein		3.64819	0.171282	0.0211271	3.64819	12.5376
lmo0472	hypothetical protein		3.68295	0.172201	0.0210401	3.68295	12.8433
LMOf6854_2837	cytochrome d ubiquinol oxidase, subunit I	cydA	3.74461	0.0864314	0.0103894	3.74461	13.4042
LMOf2365_0174	cell wall surface anchor family protein		3.76487	0.142892	0.0170812	3.76487	13.5937
lmo0413	hypothetical protein		3.77807	0.309516	0.0368377	3.77807	13.7187
LMOf2365_2154	teichoic acid biosynthesis domain protein , authentic frameshift, this gene contains a frame shift which is not the result of sequencing error, identified by similarity to SP:P27622		3.78845	0.0027001	0.000320836	3.78845	13.8177
LMOf2365_2231	tryptophanyl-tRNA synthetase	trpS	3.84476	0.330498	0.0386483	3.84476	14.3677
LMOf2365_0781	hypothetical protein		3.86077	0.199241	0.0232209	3.86077	14.5281
LMOf2365_0243	ATP:guanido phosphotransferase		3.99969	0.024049	0.00270665	3.99969	15.9966
LMOf6854_1463	UDP-N-acetylenolpyruvoylglucosamine reductase	murB	4.02117	0.297775	0.0333046	4.02117	16.2366
LMOf6854_2402	monooxygenase, NtaA/SnaA/SoxA/DszA family		4.04822	0.0821456	0.00913388	4.04822	16.5438
LMOf2365_2728	major facilitator family transporter		4.19877	0.396711	0.0424691	4.19877	18.3635
LMOh7858_0524	lipoprotein, putative		4.59509	0.279966	0.0274099	4.59509	24.1691
LMOh7858_0661	conserved hypothetical protein		4.89498	0.0194648	0.00179004	4.89498	29.7533
