# Supplementary material for: Role of a GntR-Family Response Regulator LbrA in Listeria monocytogenes Biofilm Formation
Source: PLoS One. 2013 Jul 23;8(7):e70448. doi: 10.1371/journal.pone.0070448 (PMC3720924; doi:10.1371/journal.pone.0070448)
Supplement: Table S2 — Transcriptome assessment of L. monocytogenes Scott A and the isogenic mutant AW3. (XLSX) [file pone.0070448.s003.xlsx]

## Sheet: Sheet1
Strain	Locus	Gene Name	Gene S	Gene mean	Gene Std Dev	Adj p-value	Absolute Gene Mean	Fold Difference
EGD-e	lmo2157	hypothetical protein	sepA	-1.14529	0.166285	0.00695361	1.14529	2.2119
4b F2365	LMOf2365_0268	sugar ABC transporter, permease protein		-1.04913	0.185408	0.0102509	1.04913	2.06927
4b F2365	LMOf2365_2764	hypothetical protein		-0.918779	0.176941	0.0121381	0.918779	1.89051
4b F2365	LMOf2365_2463	hypothetical protein		-0.892139	0.218976	0.0194965	0.892139	1.85593
1/2a F6854	LMOf6854_1769	aminopeptidase		-0.887059	0.356892	0.0499489	0.887059	1.8494
4b H7858	LMOh7858_pLM80_0069	transposon tn1546 resolvase		-0.877537	0.248838	0.0257713	0.877537	1.83724
EGD-e	lmo1916	hypothetical protein		-0.842151	0.280233	0.0349841	0.842151	1.79272
1/2a F6854	LMOf6854_0820	conserved hypothetical protein		-0.770417	0.0613184	0.00210492	0.770417	1.70576
1/2a F6854	LMOf6854_0730	conserved hypothetical protein		-0.766763	0.238439	0.0307544	0.766763	1.70145
4b H7858	LMOh7858_2470	gp35		-0.755314	0.284192	0.0440922	0.755314	1.688
4b F2365	LMOf2365_1597	DHH subfamily 1 protein		-0.735949	0.169528	0.0172317	0.735949	1.66549
4b F2365	LMOf2365_0781	hypothetical protein		-0.731249	0.172942	0.0181388	0.731249	1.66008
EGD-e	lmo2300	putative terminase large subunit from bacteriophage A118		-0.706788	0.10739	0.00760767	0.706788	1.63217
EGD-e	lmo2386	hypothetical protein		-0.694623	0.123066	0.0103017	0.694623	1.61846
1/2a F6854	LMOf6854_2555	transcriptional regulator, ArsR family		-0.690316	0.20072	0.0270434	0.690316	1.61364
4b F2365	LMOf2365_0080	hypothetical protein		-0.675298	0.0618203	0.00278186	0.675298	1.59693
EGD-e	lmo2189	hypothetical protein		-0.673772	0.0301689	0.000667632	0.673772	1.59524
1/2a F6854	LMOf6854_1905	lipoprotein signal peptidase	lspA	-0.63242	0.146139	0.0173375	0.63242	1.55016
1/2a F6854	LMOf6854_1547	conserved hypothetical protein		-0.601886	0.175254	0.0271166	0.601886	1.5177
EGD-e	lmo2395	hypothetical protein		-0.596227	0.173684	0.0271399	0.596227	1.51176
4b F2365	LMOf2365_0234	cysteine synthase A	cysK	-0.584027	0.151223	0.0216263	0.584027	1.49903
EGD-e	lmo1142	hypothetical protein		-0.565616	0.177137	0.0311724	0.565616	1.48002
4b F2365	LMOf2365_2287	xanthine/uracil permease family protein		-0.555059	0.213187	0.0458191	0.555059	1.46923
4b F2365	LMOf2365_1926	aspartate aminotransferase		-0.553439	0.140725	0.0208793	0.553439	1.46758
EGD-e	lmo0380	hypothetical protein		-0.545616	0.201019	0.0423899	0.545616	1.45964
1/2a F6854	LMOf6854_2411	transcriptional regulator, LysR family		-0.545565	0.169877	0.030832	0.545565	1.45959
1/2a F6854	LMOf6854_0204	ABC transporter, permease protein		-0.541749	0.0317641	0.00114396	0.541749	1.45574
1/2a F6854	LMOf6854_2628	conserved hypothetical protein		-0.530749	0.209672	0.0482849	0.530749	1.44468
EGD-e	lmo0482	hypothetical protein		-0.519337	0.0879529	0.00942554	0.519337	1.4333
4b F2365	LMOf2365_1682	N-acetylmuramic acid-6-phosphate etherase	murQ	-0.494907	0.134309	0.023681	0.494907	1.40923
1/2a F6854	LMOf6854_0349	putative carbamoyl-phosphate synthase large chain		-0.488524	0.18915	0.0465125	0.488524	1.40301
EGD-e	lmo1205	cobalt transport protein CbiN		-0.482654	0.104	0.0151264	0.482654	1.39731
4b F2365	LMOf2365_1200	cobyrinic acid a,c-diamide synthase	cobB	-0.476245	0.18043	0.0446639	0.476245	1.39112
4b F2365	LMOf2365_0273	hypothetical protein		-0.467078	0.0682535	0.00704278	0.467078	1.38231
4b F2365	LMOf2365_1829	putative DNA-binding protein		-0.459667	0.154354	0.0355916	0.459667	1.37522
4b F2365	LMOf2365_2061	YGGT family protein		-0.452835	0.135503	0.0285738	0.452835	1.36873
EGD-e	lmo2081	hypothetical protein		-0.449315	0.10138	0.0165501	0.449315	1.36539
EGD-e	lmo2343	hypothetical protein		-0.448861	0.0873627	0.012393	0.448861	1.36496
4b F2365	LMOf2365_2064	cell division protein FtsZ	ftsZ	-0.442277	0.158077	0.0400418	0.442277	1.35875
1/2a F6854	LMOf6854_1832	adenylosuccinate lyase	purB	-0.437166	0.126964	0.0269829	0.437166	1.35394
4b F2365	LMOf2365_0267	sugar ABC transporter, sugar-binding protein		-0.430105	0.0492155	0.00433613	0.430105	1.34733
4b F2365	LMOf2365_1272	PTS system, trehalose-specific, IIBC component	treB	-0.429672	0.0729974	0.0094843	0.429672	1.34693
4b H7858	LMOh7858_2442	single-strand binding protein subfamily	ssb	-0.426908	0.146731	0.0371947	0.426908	1.34435
EGD-e	lmo2200	hypothetical protein		-0.424716	0.126109	0.0281532	0.424716	1.34231
EGD-e	lmo0114	hypothetical protein		-0.402716	0.159995	0.0487945	0.402716	1.32199
4b H7858	LMOh7858_3030	ROK family protein		-0.401468	0.15207	0.0446473	0.401468	1.32085
1/2a F6854	LMOf6854_0537	conserved hypothetical protein		-0.395355	0.117835	0.0283575	0.395355	1.31527
1/2a F6854	LMOf6854_2873	D-alanyl-D-alanine carboxypeptidase		-0.386472	0.0821462	0.0147279	0.386472	1.30719
4b F2365	LMOf2365_2324	hypothetical protein		-0.385829	0.0566592	0.00711178	0.385829	1.30661
4b F2365	LMOf2365_2283	His/Glu/Gln/Arg/opine ABC transporter permease		-0.381059	0.106912	0.0252493	0.381059	1.3023
4b F2365	LMOf2365_1634	hypothetical protein		-0.367608	0.0675164	0.011058	0.367608	1.29021
Control	At1g05330	At1g05330		-0.364077	0.0961825	0.0224824	0.364077	1.28706
4b F2365	LMOf2365_2006	dihydroxy-acid dehydratase	ilvD	-0.362504	0.0500329	0.00629001	0.362504	1.28566
1/2a F6854	LMOf6854_2561	phosphate ABC transporter, phosphate-binding protein		-0.361775	0.00684624	0.000119352	0.361775	1.28501
1/2a F6854	LMOf6854_2448	membrane protein, putative		-0.357551	0.0894634	0.0202373	0.357551	1.28125
1/2a F6854	LMOf6854_1973	EAL domain protein		-0.356641	0.136979	0.0458197	0.356641	1.28044
4b F2365	LMOf2365_2009	ketol-acid reductoisomerase	ilvC	-0.354256	0.0762176	0.0150814	0.354256	1.27833
1/2a F6854	LMOf6854_0019	quinol oxidase AA3, subunit IV	qoxD	-0.353322	0.1333	0.0443159	0.353322	1.2775
4b F2365	LMOf2365_1774	shikimate kinase	aroK	-0.353129	0.109081	0.0303645	0.353129	1.27733
EGD-e	lmo0909	hypothetical protein		-0.351905	0.0439058	0.0051488	0.351905	1.27625
1/2a F6854	LMOf6854_2198	fructose-bisphosphate aldolase, class II family		-0.334356	0.0872014	0.0219298	0.334356	1.26081
4b H7858	LMOh7858_0082	hypothetical protein		-0.324853	0.0355146	0.00396035	0.324853	1.25254
1/2a F6854	LMOf6854_1025	acetyltransferase, GNAT family		-0.324751	0.0512292	0.00819313	0.324751	1.25245
1/2a F6854	LMOf6854_2862	transaldolase, putative		-0.315272	0.0738592	0.0178072	0.315272	1.24425
4b F2365	LMOf2365_1591	FxsA	fxsA	-0.309388	0.121665	0.0478754	0.309388	1.23918
1/2a F6854	LMOf6854_2461	conserved hypothetical protein		-0.308435	0.0843656	0.0240433	0.308435	1.23836
4b F2365	LMOf2365_2119	MATE efflux family protein		-0.286083	0.113027	0.0482926	0.286083	1.21933
EGD-e	lmo1173	hypothetical protein		-0.285395	0.0714582	0.0202643	0.285395	1.21874
4b F2365	LMOf2365_2151	phosphoglucosamine mutase	glmM	-0.28525	0.0652111	0.0169785	0.28525	1.21862
4b F2365	LMOf2365_0509	hypothetical protein		-0.278712	0.0585114	0.0143748	0.278712	1.21311
4b H7858	LMOh7858_0415	conserved hypothetical protein		-0.274058	0.102164	0.0433332	0.274058	1.2092
4b H7858	LMOh7858_0512	conserved hypothetical protein		-0.273352	0.101638	0.0431243	0.273352	1.20861
4b F2365	LMOf2365_1391	2-oxoisovalerate dehydrogenase E2 component, dihydrolipamide acetyltransferase		-0.268434	0.0888258	0.034615	0.268434	1.2045
4b F2365	LMOf2365_1551	Holliday junction DNA helicase RuvB	ruvB	-0.262752	0.0856869	0.0336698	0.262752	1.19976
4b F2365	LMOf2365_1562	ribonuclease		-0.254969	0.0590629	0.0174208	0.254969	1.19331
Control	At1g04270	At1g04270		-0.254852	0.0801591	0.0314304	0.254852	1.19321
EGD-e	lmo2826	hypothetical protein		-0.251735	0.0899923	0.0400573	0.251735	1.19064
4b F2365	LMOf2365_1806	hypothetical protein		-0.249946	0.0989128	0.048441	0.249946	1.18916
4b F2365	LMOf2365_1751	LacI family transcription regulator		-0.247581	0.082575	0.0351374	0.247581	1.18721
4b F2365	LMOf2365_1007	ABC transporter, ATP-binding protein		-0.241184	0.0638234	0.0225555	0.241184	1.18196
1/2a F6854	LMOf6854_2017	Ferrichrome transport system permease protein fhuG		-0.240343	0.0374571	0.00799923	0.240343	1.18127
4b F2365	LMOf2365_1126	hypothetical protein		-0.232209	0.0401073	0.00979821	0.232209	1.17463
4b H7858	LMOh7858_0038	membrane protein, putative		-0.232157	0.0487459	0.0143795	0.232157	1.17459
4b F2365	LMOf2365_2364	pyridine nucleotide-disulfide oxidoreductase family protein		-0.231889	0.0742822	0.0325444	0.231889	1.17437
1/2a F6854	LMOf6854_0579	carboxypeptidase, putative		-0.221995	0.0806322	0.041272	0.221995	1.16635
1/2a F6854	LMOf6854_2211	membrane protein, putative		-0.220029	0.0112427	0.00086915	0.220029	1.16476
4b F2365	LMOf2365_0737	hypothetical protein		-0.220023	0.0369602	0.00927541	0.220023	1.16475
Control	At1g03000	At1g03000		-0.216606	0.039342	0.0108183	0.216606	1.162
4b F2365	LMOf2365_2611	pyridine nucleotide-disulfide oxidoreductase family protein		-0.204576	0.0342795	0.00922979	0.204576	1.15235
1/2a F6854	LMOf6854_2612	conserved hypothetical protein		-0.204047	0.0280729	0.00625038	0.204047	1.15192
1/2a F6854	LMOf6854_0426	membrane protein, putative		-0.202917	0.0493274	0.0191344	0.202917	1.15102
4b F2365	LMOf2365_2495	LysM domain-containing protein		-0.20076	0.0383318	0.0119347	0.20076	1.1493
4b F2365	LMOf2365_0737	hypothetical protein		-0.198455	0.0690472	0.0380615	0.198455	1.14747
4b F2365	LMOf2365_1620	catabolite control protein A	ccpA	-0.197268	0.0612309	0.0306462	0.197268	1.14653
4b F2365	LMOf2365_1624	aminopeptidase, putative		-0.196784	0.0677873	0.0373525	0.196784	1.14614
4b F2365	LMOf2365_1349	hypothetical protein		-0.187185	0.0253621	0.00606379	0.187185	1.13854
4b F2365	LMOf2365_0743	flagellar capping protein	fliD	-0.182657	0.0332422	0.0108609	0.182657	1.13497
EGD-e	lmo0373	hypothetical protein		-0.176216	0.0137394	0.00202026	0.176216	1.12992
4b F2365	LMOf2365_0860	cytochrome c oxidase, subunit IV, putative		-0.169905	0.0451429	0.0227321	0.169905	1.12498
1/2a F6854	LMOf6854_0678	glutamyl endopeptidase precursor		-0.158818	0.0528116	0.0349384	0.158818	1.11637
4b F2365	LMOf2365_1067	molybdenum cofactor biosynthesis protein C	moaC	-0.153722	0.0218386	0.00666036	0.153722	1.11244
Control	At1g02370	At1g02370		-0.151305	0.0524658	0.0378204	0.151305	1.11057
4b H7858	LMOh7858_2414	l-alanoyl-d-glutamate peptidase		-0.150538	0.00767394	0.00086509	0.150538	1.10998
4b F2365	LMOf2365_2203	major facilitator family transporter		-0.145786	0.0169439	0.00447255	0.145786	1.10633
1/2a F6854	LMOf6854_1717	conserved hypothetical protein TIGR01212		-0.138651	0.0480321	0.0377526	0.138651	1.10088
EGD-e	lmo0966	hypothetical protein		-0.11743	0.0128552	0.00397084	0.11743	1.0848
1/2a F6854	LMOf6854_0801	conserved hypothetical protein		-0.115336	0.0253413	0.0157136	0.115336	1.08323
1/2a F6854	LMOf6854_1044	membrane protein, putative		-0.108278	0.0393403	0.0412954	0.108278	1.07794
1/2a F6854	LMOf6854_1188	transcriptional regulator PocR, putative		-0.097499	0.0323633	0.0348199	0.097499	1.06992
4b F2365	LMOf2365_0554	hypothetical protein		-0.0852431	0.019328	0.0167087	0.0852431	1.06087
4b H7858	LMOh7858_pLM80_0059	conserved hypothetical protein		-0.0765634	0.0284639	0.0431132	0.0765634	1.0545
4b F2365	LMOf2365_1399	hypothetical protein		-0.0761391	0.0248538	0.0337311	0.0761391	1.05419
EGD-e	lmo0001	chromosomal replication initiation protein	dnaA	-0.0760631	0.0296906	0.0472206	0.0760631	1.05414
EGD-e	lmo0874	hypothetical protein		-0.064692	0.0228826	0.0392652	0.064692	1.04586
1/2a F6854	LMOf6854_2368	conserved hypothetical protein		-0.0638419	0.0219928	0.0373551	0.0638419	1.04525
4b F2365	LMOf2365_0455	hypothetical protein		-0.0622177	0.0246124	0.0484063	0.0622177	1.04407
4b F2365	LMOf2365_0977	glucosamine-6-phosphate isomerase	nagB	0.0613377	0.00779532	0.00534075	0.0613377	1.04343
1/2a F6854	LMOf6854_2348	holin-like protein, putative		0.0623949	0.0182242	0.0272784	0.0623949	1.0442
4b F2365	LMOf2365_2572	cobalt ABC transporter, permease protein		0.0706156	0.0110867	0.00811649	0.0706156	1.05016
1/2a F6854	LMOf6854_2560	phosphate ABC transporter, permease protein		0.0710302	0.0218998	0.0302558	0.0710302	1.05047
1/2a F6854	LMOf6854_1457	acetyl-CoA acetyltransferase		0.0755065	0.0209362	0.0246827	0.0755065	1.05373
4b H7858	LMOh7858_2444	SAM:benzoic acid carboxyl methyltransferase		0.0809582	0.00813376	0.00334776	0.0809582	1.05772
EGD-e	lmo0845	hypothetical protein		0.0833677	0.0254951	0.0297883	0.0833677	1.05949
1/2a F6854	LMOf6854_1726	conserved hypothetical protein		0.0909144	0.0286518	0.0315484	0.0909144	1.06505
EGD-e	lmo2322	gp44		0.0921376	0.0267567	0.0269783	0.0921376	1.06595
1/2a F6854	LMOf6854_1800	adenine deaminase	ade	0.0990821	0.0210046	0.0146517	0.0990821	1.07109
1/2a F6854	LMOf6854_1981	TPR domain protein		0.0995505	0.0275092	0.0245212	0.0995505	1.07144
4b F2365	LMOf2365_1980	hypothetical protein		0.0996847	0.0213846	0.0149958	0.0996847	1.07154
Control	At1g01900	At1g01900		0.100203	0.0284691	0.0258677	0.100203	1.07192
4b F2365	LMOf2365_2560	lincomycin resistance protein LmrB	lmrB-2	0.103611	0.0176626	0.00954811	0.103611	1.07446
1/2a F6854	LMOf6854_1844	translation initiation factor IF-3	infC	0.106815	0.0417449	0.0473267	0.106815	1.07685
4b F2365	LMOf2365_1416	competence damage-inducible protein A		0.108318	0.0104628	0.00309565	0.108318	1.07797
1/2a F6854	LMOf6854_1850	conserved hypothetical protein		0.112151	0.0320454	0.026152	0.112151	1.08084
EGD-e	lmo2835	hypothetical protein		0.11969	0.0348798	0.0271599	0.11969	1.0865
4b F2365	LMOf2365_0837	cation transporter E1-E2 family ATPase		0.119697	0.0408503	0.0367005	0.119697	1.08651
EGD-e	lmo0538	hypothetical protein		0.124607	0.0266281	0.0148831	0.124607	1.09021
4b F2365	LMOf2365_1386	phosphate acetyl/butyryltransferase family protein		0.124711	0.037344	0.0286123	0.124711	1.09029
1/2a F6854	LMOf6854_0540	PTS system, galactitol-specific, IIB component, putative		0.128133	0.0459227	0.0402494	0.128133	1.09288
4b H7858	LMOh7858_0292	internalin C2	inlC2	0.128491	0.0354647	0.0244656	0.128491	1.09315
EGD-e	lmo2783	hypothetical protein		0.130396	0.0462607	0.0394856	0.130396	1.09459
4b F2365	LMOf2365_0472	internalin B, authentic point mutation, this gene contains a premature stop which is not the result of sequencing error, identified by similarity to SP:P25147	inlB	0.136988	0.0512823	0.0436763	0.136988	1.09961
1/2a F6854	LMOf6854_0747	flagellar motor switch domain protein		0.137366	0.0417181	0.0293958	0.137366	1.0999
EGD-e	lmo1812	hypothetical protein		0.137599	0.0383714	0.0249553	0.137599	1.10007
4b H7858	LMOh7858_pLM80_0031	conserved hypothetical protein		0.142791	0.0260273	0.0108941	0.142791	1.10404
1/2a F6854	LMOf6854_1435	conserved hypothetical protein		0.143504	0.0238211	0.00906031	0.143504	1.10458
1/2a F6854	LMOf6854_1471	glycine betaine/L-proline ABC transporter, ATP-binding protein	opuCA	0.143822	0.0542812	0.0443473	0.143822	1.10483
EGD-e	lmo2753	hypothetical protein		0.14553	0.0241406	0.00904788	0.14553	1.10614
EGD-e	lmo1319	prolyl-tRNA synthetase	proS	0.153073	0.0271185	0.0103005	0.153073	1.11194
4b F2365	LMOf2365_2078	50S ribosomal protein L32	rpmF	0.153455	0.0454699	0.028041	0.153455	1.11223
1/2a F6854	LMOf6854_2493	iron compound ABC transporter, permease protein		0.154735	0.0291374	0.0116141	0.154735	1.11322
4b F2365	LMOf2365_0150	inosine 5-monophosphate dehydrogenase		0.154816	0.0567813	0.0420324	0.154816	1.11328
EGD-e	lmo0062	hypothetical protein		0.157898	0.0235151	0.007312	0.157898	1.11566
4b F2365	LMOf2365_2648	PTS system IIA component domain-containing protein		0.159064	0.0213815	0.00596906	0.159064	1.11656
Control	At1g04490	At1g04490		0.160968	0.0589956	0.041976	0.160968	1.11804
Control	At1g05710	At1g05710		0.161347	0.0512837	0.0320645	0.161347	1.11833
4b F2365	LMOf2365_2128	PTS system, galactitol-specific, IIC component, putative		0.161506	0.0584641	0.0410112	0.161506	1.11845
Control	At1g05530	At1g05530		0.169479	0.0573538	0.0361187	0.169479	1.12465
4b F2365	LMOf2365_1945	peptidase, putative		0.170594	0.05176	0.0293421	0.170594	1.12552
4b H7858	LMOh7858_pLM80_0047	pli0075		0.172265	0.00424656	0.0002025	0.172265	1.12683
1/2a F6854	LMOf6854_1524	GTP-binding protein LepA	lepA	0.172747	0.0650732	0.0441884	0.172747	1.1272
EGD-e	lmo1717	hypothetical protein		0.175718	0.0232347	0.00577756	0.175718	1.12953
4b F2365	LMOf2365_0786	hypothetical protein		0.176125	0.0638378	0.0411101	0.176125	1.12985
1/2a F6854	LMOf6854_0754	flagellar hook-associated protein 2	fliD	0.176657	0.0425557	0.0187995	0.176657	1.13026
1/2a F6854	LMOf6854_1113	HAMP domain protein		0.177842	0.0336627	0.0117331	0.177842	1.13119
1/2a F6854	LMOf6854_0624	preprotein translocase, SecA subunit, putative		0.177924	0.059311	0.035102	0.177924	1.13126
1/2a F6854	LMOf6854_1596	rod shape-determining protein MreC	mreC	0.178393	0.0288923	0.00863051	0.178393	1.13162
4b H7858	LMOh7858_2468	transcriptional regulator, putative		0.179691	0.037904	0.0145099	0.179691	1.13264
1/2a F6854	LMOf6854_1541	transcription elongation factor GreA		0.181389	0.0522558	0.0265672	0.181389	1.13398
1/2a F6854	LMOf6854_2490	cell division protein, FtsW/RodA/SpoVE family		0.182017	0.0317965	0.0100195	0.182017	1.13447
1/2a F6854	LMOf6854_1811	conserved hypothetical protein TIGR00147		0.183239	0.0464078	0.0207187	0.183239	1.13543
EGD-e	lmo0414	hypothetical protein		0.184589	0.039544	0.0149554	0.184589	1.13649
4b F2365	LMOf2365_2177	hypothetical protein		0.184945	0.0645895	0.038333	0.184945	1.13677
EGD-e	lmo1475	heat-inducible transcription repressor	hrcA	0.18687	0.0724318	0.0466061	0.18687	1.13829
4b F2365	LMOf2365_0009	spermidine N1-acetyltransferase	speG	0.191558	0.053141	0.0247061	0.191558	1.142
4b H7858	LMOh7858_1173	hypothetical protein		0.193839	0.04358	0.0164347	0.193839	1.1438
1/2a F6854	LMOf6854_1776	conserved hypothetical protein		0.195301	0.0693585	0.0395626	0.195301	1.14496
1/2a F6854	LMOf6854_0261	lipoprotein, putative		0.198781	0.0702962	0.0392483	0.198781	1.14773
1/2a F6854	LMOf6854_2256	oligopeptide ABC transporter, ATP-binding protein		0.202949	0.0389961	0.0120842	0.202949	1.15105
1/2a F6854	LMOf6854_2550	excinuclease ABC, B subunit	uvrB	0.204099	0.0816292	0.0494017	0.204099	1.15197
EGD-e	lmo1112	hypothetical protein		0.20425	0.0800325	0.0475573	0.20425	1.15209
EGD-e	lmo0140	hypothetical protein		0.205083	0.0203935	0.00327991	0.205083	1.15275
1/2a F6854	LMOf6854_0506	magnesium and cobalt transport protein CorA, putative		0.206106	0.0681983	0.0346122	0.206106	1.15357
EGD-e	lmo0839	hypothetical protein		0.207592	0.0506255	0.0192536	0.207592	1.15476
4b F2365	LMOf2365_2548	cation efflux family protein		0.207985	0.0408892	0.0126397	0.207985	1.15507
4b F2365	LMOf2365_1402	isopentenyl pyrophosphate isomerase	fni	0.20861	0.0293605	0.00653822	0.20861	1.15557
4b H7858	LMOh7858_2174	major capsid protein, putative		0.210475	0.0623362	0.0280159	0.210475	1.15707
Control	At1g05300	At1g05300		0.211393	0.0687005	0.0334497	0.211393	1.15781
4b F2365	LMOf2365_2615	serine/threonine protein phosphatase family protein		0.214451	0.0323374	0.00749424	0.214451	1.16026
4b H7858	LMOh7858_1341	PTS system, IIBC components		0.216281	0.0780499	0.0407733	0.216281	1.16173
EGD-e	lmo2777	hypothetical protein		0.216548	0.0394782	0.0108978	0.216548	1.16195
4b F2365	LMOf2365_1305	DNA topoisomerase IV subunit A	parC	0.21798	0.0434346	0.0129777	0.21798	1.1631
EGD-e	lmo2092	glycine betaine transporter BetL	betL	0.220066	0.0379658	0.00977584	0.220066	1.16479
EGD-e	lmo1045	hypothetical protein		0.222842	0.0749849	0.0357319	0.222842	1.16703
EGD-e	lmo0740	hypothetical protein		0.224997	0.0822717	0.0417943	0.224997	1.16877
4b F2365	LMOf2365_1185	ethanolamine ammonia-lyase heavy chain	eutB	0.227536	0.0138614	0.00123478	0.227536	1.17083
EGD-e	lmo0096	hypothetical protein		0.227748	0.0879465	0.0462824	0.227748	1.17101
4b F2365	LMOf2365_0064	hypothetical protein		0.228932	0.0688276	0.0288327	0.228932	1.17197
EGD-e	lmo2250	hypothetical protein	arpJ	0.230585	0.0200667	0.00251494	0.230585	1.17331
1/2a F6854	LMOf6854_1859	protein-tyrosine phosphatase, putative		0.232161	0.0791041	0.0365881	0.232161	1.17459
Control	At1g03750	At1g03750		0.236466	0.0752152	0.0321095	0.236466	1.1781
1/2a F6854	LMOf6854_2465	conserved hypothetical protein		0.237405	0.0647367	0.0239006	0.237405	1.17887
1/2a F6854	LMOf6854_0655	conserved hypothetical protein		0.237497	0.0873964	0.0422956	0.237497	1.17895
1/2a F6854	LMOf6854_2053	pyrimidine-nucleoside phosphorylase	pyn	0.239102	0.0235931	0.0032298	0.239102	1.18026
1/2a F6854	LMOf6854_0496	conserved domain protein		0.240699	0.0625218	0.0217588	0.240699	1.18157
1/2a F6854	LMOf6854_2094	cell division protein FtsZ	ftsZ	0.247023	0.0878118	0.0396346	0.247023	1.18676
4b F2365	LMOf2365_2323	sodium/hydrogen exchanger family protein		0.248832	0.0836363	0.0356559	0.248832	1.18824
1/2a F6854	LMOf6854_0627	conserved hypothetical protein		0.249398	0.0839009	0.0357159	0.249398	1.18871
4b F2365	LMOf2365_2757	hypothetical protein		0.250097	0.0694864	0.024779	0.250097	1.18929
4b F2365	LMOf2365_1093	N-acetylmuramoyl-L-alanine amidase		0.251561	0.0582623	0.0174144	0.251561	1.19049
1/2a F6854	LMOf6854_0702	transcriptional activator, putative		0.252314	0.041057	0.00871096	0.252314	1.19112
1/2a F6854	LMOf6854_1136	dTDP-glucose 4,6-dehydratase	rfbB	0.25342	0.0829478	0.0339057	0.25342	1.19203
1/2a F6854	LMOf6854_0827	PTS system, mannose/fructose/sorbose family, IIA component subfamily		0.25767	0.0982	0.0451602	0.25767	1.19555
1/2a F6854	LMOf6854_0031	conserved hypothetical protein		0.260942	0.0273102	0.00363137	0.260942	1.19826
1/2a F6854	LMOf6854_2568	cell division ABC transporter, permease protein FtsX	ftsX	0.260997	0.0777889	0.0283569	0.260997	1.19831
EGD-e	lmo2286	protein gp17		0.261765	0.0289899	0.00406346	0.261765	1.19894
EGD-e	lmo0917	hypothetical protein		0.261939	0.0606372	0.0173983	0.261939	1.19909
1/2a F6854	LMOf6854_2467	DEAD/DEAH box helicase domain protein		0.266089	0.0744612	0.0251231	0.266089	1.20254
EGD-e	lmo1773	adenylosuccinate lyase	purB	0.268883	0.103414	0.0459367	0.268883	1.20487
EGD-e	lmo1415	hypothetical protein		0.269223	0.0460286	0.00960323	0.269223	1.20516
EGD-e	lmo0061	hypothetical protein		0.270005	0.0348575	0.00550967	0.270005	1.20581
EGD-e	lmo1235	aspartate kinase		0.271045	0.0603028	0.0161021	0.271045	1.20668
4b F2365	LMOf2365_1241	recombination and DNA strand exchange inhibitor protein	mutS-1	0.272473	0.105992	0.0469191	0.272473	1.20788
4b F2365	LMOf2365_2106	hypothetical protein		0.273203	0.017006	0.00128906	0.273203	1.20849
4b F2365	LMOf2365_0031	hypothetical protein		0.276164	0.0420274	0.00763161	0.276164	1.21097
4b F2365	LMOf2365_0802	acyl-carrier protein phosphodiesterase, putative		0.278727	0.109697	0.0479479	0.278727	1.21312
Control	At1g01200	At1g01200		0.280374	0.0999518	0.0398479	0.280374	1.21451
EGD-e	lmo2701	hypothetical protein		0.280693	0.0869997	0.0305618	0.280693	1.21478
4b H7858	LMOh7858_pLM80_0010	Type II/IV secretion system protein		0.281762	0.102783	0.0416081	0.281762	1.21568
EGD-e	lmo0897	hypothetical protein		0.281872	0.0217415	0.00197726	0.281872	1.21577
Control	At1g02170	At1g02170		0.283255	0.0713103	0.0204798	0.283255	1.21694
EGD-e	lmo0801	hypothetical protein		0.292071	0.112914	0.0463809	0.292071	1.2244
1/2a F6854	LMOf6854_2521	transcriptional regulator, putative		0.292848	0.0957766	0.0338541	0.292848	1.22506
4b F2365	LMOf2365_0891	major facilitator family transporter		0.296334	0.0645536	0.0154525	0.296334	1.22802
1/2a F6854	LMOf6854_0799	ABC transporter, ATP-binding protein		0.296388	0.110687	0.0434798	0.296388	1.22807
EGD-e	lmo0768	hypothetical protein		0.303851	0.0080838	0.000235849	0.303851	1.23444
1/2a F6854	LMOf6854_1602	folylpolyglutamate synthase	folC	0.305852	0.0994083	0.0334558	0.305852	1.23615
4b F2365	LMOf2365_2047	carbon-sulfur lyase		0.306265	0.0931471	0.029477	0.306265	1.2365
4b F2365	LMOf2365_1607	U7 family peptidase		0.309083	0.0883341	0.0261623	0.309083	1.23892
4b H7858	LMOh7858_pLM80_0081	site-specific recombinase, resolvase family		0.313406	0.0884805	0.0255541	0.313406	1.24264
EGD-e	lmo2657	deoxyguanosinetriphosphate triphosphohydrolase-like protein		0.31633	0.0588854	0.0113545	0.31633	1.24516
Control	At1g05540	At1g05540		0.318678	0.0419128	0.00571651	0.318678	1.24719
1/2a F6854	LMOf6854_2235	major facilitator family transporter		0.318748	0.0707652	0.0160353	0.318748	1.24725
4b H7858	LMOh7858_1913	translation initiation factor IF-3	infC	0.322477	0.0951227	0.0277997	0.322477	1.25048
4b F2365	LMOf2365_1318	arsenical pump membrane protein	arsB	0.330334	0.0858597	0.0217859	0.330334	1.2573
EGD-e	lmo1319	prolyl-tRNA synthetase	proS	0.334006	0.0723892	0.0152989	0.334006	1.26051
4b F2365	LMOf2365_1588	isocitrate dehydrogenase	icd	0.334808	0.118601	0.0393737	0.334808	1.26121
4b F2365	LMOf2365_0182	tetrapyrrole methylase family protein		0.338659	0.132834	0.0476476	0.338659	1.26458
1/2a F6854	LMOf6854_2383	conserved hypothetical protein		0.345088	0.00441966	5.46714e-05	0.345088	1.27023
4b F2365	LMOf2365_2206	GGDEF domain-containing protein		0.347683	0.123186	0.0393885	0.347683	1.27251
4b H7858	LMOh7858_pLM80_0004	hypothetical protein		0.349618	0.0316109	0.0027139	0.349618	1.27422
4b F2365	LMOf2365_2017	LacI family transcription regulator		0.350733	0.12523	0.039965	0.350733	1.27521
4b F2365	LMOf2365_1629	tRNA-binding domain-containing protein		0.355102	0.0377306	0.00374211	0.355102	1.27908
4b F2365	LMOf2365_0595	imidazoleglycerol-phosphate dehydratase	hisB	0.358718	0.0911771	0.0208634	0.358718	1.28229
4b F2365	LMOf2365_1445	glycine betaine/L-proline ABC transporter, glycine betaine/L-proline-binding protein	opuCC	0.360553	0.097962	0.0237343	0.360553	1.28392
EGD-e	lmo2425	glycine cleavage system protein H		0.362487	0.125285	0.0375884	0.362487	1.28564
4b F2365	LMOf2365_2630	hypothetical protein		0.363219	0.10692	0.0276902	0.363219	1.28629
1/2a F6854	LMOf6854_1407	hemolysin A		0.365811	0.139016	0.0449198	0.365811	1.28861
4b F2365	LMOf2365_0447	acetyltransferase		0.370347	0.0536173	0.00691431	0.370347	1.29266
4b F2365	LMOf2365_1645	PAP2 family protein		0.373608	0.114902	0.0301115	0.373608	1.29559
EGD-e	lmo2759	hypothetical protein		0.37541	0.0491046	0.00565479	0.37541	1.29721
4b F2365	LMOf2365_1196	hypothetical protein		0.385459	0.103415	0.0231627	0.385459	1.30628
1/2a F6854	LMOf6854_2688	gp55		0.390494	0.0983357	0.020491	0.390494	1.31084
4b F2365	LMOf2365_1441	glycine betaine/L-proline ABC transporter, permease/glycine betaine/L-proline-binding protein		0.391946	0.0886562	0.0166304	0.391946	1.31216
1/2a F6854	LMOf6854_2053	pyrimidine-nucleoside phosphorylase	pyn	0.39507	0.0874781	0.0159529	0.39507	1.31501
EGD-e	lmo1560	primosomal protein DnaI	dnaI	0.3961	0.158311	0.0493392	0.3961	1.31595
1/2a F6854	LMOf6854_1089	molybdenum ABC transporter, ATP-binding protein	modC	0.398818	0.0829449	0.0141136	0.398818	1.31843
1/2a F6854	LMOf6854_1602	folylpolyglutamate synthase	folC	0.400612	0.0921947	0.0171998	0.400612	1.32007
4b H7858	LMOh7858_2561	conserved hypothetical protein		0.403507	0.0963226	0.0184701	0.403507	1.32272
1/2a F6854	LMOf6854_1780	helicase domain protein		0.410563	0.109122	0.0227471	0.410563	1.3292
Control	At1g04550	At1g04550		0.413563	0.0949658	0.0171262	0.413563	1.33197
1/2a F6854	LMOf6854_2945	transcriptional regulator, MarR family		0.418898	0.131624	0.0313698	0.418898	1.33691
1/2a F6854	LMOf6854_2359	conserved hypothetical protein		0.429032	0.104295	0.0191346	0.429032	1.34633
4b F2365	LMOf2365_0192	sugar ABC transporter, sugar-binding protein		0.436845	0.0769479	0.0101846	0.436845	1.35364
1/2a F6854	LMOf6854_1568	N-acetylmuramoyl-L-alanine amidase, family 3	ami	0.437312	0.106052	0.0190452	0.437312	1.35408
1/2a F6854	LMOf6854_2383	conserved hypothetical protein		0.439964	0.0734584	0.00916483	0.439964	1.35657
EGD-e	lmo0715	flagellar assembly protein H	fliH	0.449387	0.146485	0.033641	0.449387	1.36546
4b F2365	LMOf2365_0623	homoserine O-acetyltransferase	metX	0.453384	0.0446617	0.00321896	0.453384	1.36925
EGD-e	lmo1104	hypothetical protein		0.466996	0.160332	0.0371173	0.466996	1.38223
Control	At1g01600	At1g01600		0.471998	0.154644	0.0339691	0.471998	1.38703
4b F2365	LMOf2365_2068	UDP-N-acetylmuramoyl-L-alanyl-D-glutamate synthetase	murD	0.479093	0.191139	0.0491755	0.479093	1.39387
EGD-e	lmo0813	hypothetical protein		0.486001	0.106057	0.0155057	0.486001	1.40056
4b F2365	LMOf2365_0790	GntR family transcriptional regulator		0.48696	0.166631	0.0368845	0.48696	1.40149
EGD-e	lmo0072	hypothetical protein		0.495183	0.081936	0.00900329	0.495183	1.4095
EGD-e	lmo1881	hypothetical protein		0.496118	0.184067	0.0429496	0.496118	1.41041
Control	At1g04480	At1g04480		0.508559	0.0583445	0.00435862	0.508559	1.42263
1/2a F6854	LMOf6854_2000	L-asparaginase	ansA	0.531591	0.11184	0.0144355	0.531591	1.44552
4b F2365	LMOf2365_0281	internalin C2	inlC2	0.535585	0.205813	0.0458631	0.535585	1.44953
EGD-e	lmo0269	hypothetical protein		0.556814	0.128997	0.0174242	0.556814	1.47102
4b F2365	LMOf2365_2220	hypothetical protein		0.572179	0.128818	0.0164789	0.572179	1.48677
EGD-e	lmo0124	hypothetical protein		0.572935	0.156473	0.0239724	0.572935	1.48755
4b F2365	LMOf2365_1638	phosphotransferase enzyme family protein		0.585685	0.165779	0.0256816	0.585685	1.50075
4b F2365	LMOf2365_0247	2-C-methyl-D-erythritol 4-phosphate cytidylyltransferase	ispD	0.593026	0.134663	0.0167574	0.593026	1.50841
1/2a F6854	LMOf6854_0972	ABC-type drug export system, membrane protein		0.608074	0.231832	0.0451931	0.608074	1.52422
4b H7858	LMOh7858_0824	Glycosyl hydrolase family 76 superfamily		0.613433	0.18846	0.0300507	0.613433	1.5299
EGD-e	lmo1459	glycyl-tRNA synthetase subunit alpha	glyQ	0.643162	0.118654	0.0111554	0.643162	1.56175
1/2a F6854	LMOf6854_1720	S-adenosylmethionine synthetase	metK	0.645405	0.235732	0.0417063	0.645405	1.56418
1/2a F6854	LMOf6854_2355	protein gp10		0.655619	0.196918	0.0287791	0.655619	1.57529
4b F2365	LMOf2365_1862	dihydroorotate dehydrogenase, electron transfer subunit	pyrDII	0.657524	0.257091	0.0473684	0.657524	1.57737
1/2a F6854	LMOf6854_2184	conserved hypothetical protein TIGR00159		0.675032	0.145882	0.0152137	0.675032	1.59663
4b F2365	LMOf2365_1232	ABC transporter, ATP-binding protein		0.697405	0.211306	0.0292641	0.697405	1.62159
EGD-e	lmo1644	hypothetical protein		0.716868	0.260444	0.0412918	0.716868	1.64361
4b H7858	LMOh7858_2004	5'-3' exonuclease family protein		0.722122	0.239229	0.0346909	0.722122	1.64961
4b F2365	LMOf2365_1793	amidophosphoribosyltransferase	purF	0.742522	0.235734	0.0319936	0.742522	1.6731
EGD-e	lmo0209	hypothetical protein		0.808277	0.265946	0.0342437	0.808277	1.75112
